# Supplementary material for: Ecological specialization and rarity indices estimated for a large number of plant species in France
Source: Data Brief. 2015 Mar 4;3:165–8. doi: 10.1016/j.dib.2015.02.015 (PMC4510126; doi:10.1016/j.dib.2015.02.015)
Supplement: Supplementary file 1 — Table 1. Index of species ecological specialization using additive partitioning of diversity (θb) for 2879 plants species in France.Table 2. Index of species ecological specialization using multiplicative partitioning of diversity (θwb) for 2879 plants species in France.Table 3. Index of species ecological specialization using multiple-site similarity measure from the Simpson index (Msim) for 2879 plants species in France.Table 4. Species rarity for 2879 plants species in France. [file mmc1.zip]

Archive with 4 entries (4 files):
- MOBAIED_Tables/Supplementary Table 1.csv
- MOBAIED_Tables/Supplementary Table 2.csv
- MOBAIED_Tables/Supplementary Table 3.csv
- MOBAIED_Tables/Supplementary Table 4.csv
