# Supplementary material for: Ecological specialization and rarity indices estimated for a large number of plant species in France
Source: Data Brief. 2015 Mar 4;3:165–8. doi: 10.1016/j.dib.2015.02.015 (PMC4510126; doi:10.1016/j.dib.2015.02.015)
Supplement: Supplementary file 1 — Table 1. Index of species ecological specialization using additive partitioning of diversity (θb) for 2879 plants species in France.Table 2. Index of species ecological specialization using multiplicative partitioning of diversity (θwb) for 2879 plants species in France.Table 3. Index of species ecological specialization using multiple-site similarity measure from the Simpson index (Msim) for 2879 plants species in France.Table 4. Species rarity for 2879 plants species in France. [file mmc1.zip › MOBAIED_Tables/Supplementary Table 1.csv]

Sp_name	ind_Theta_B
Abies alba	386.3526
Acacia dealbata	536.1586
Acer campestre	415.2022
Acer monspessulanum	410.656
Acer negundo	240.66
Acer opalus	480.0888
Acer platanoides	360.8876
Acer pseudoplatanus	383.8516
Achillea ligustica	439.12
Achillea macrophylla	282.723
Achillea maritima subsp. maritima	93.8124
Achillea millefolium	589.9852
Achillea nana	222.9044
Achillea odorata	469.119
Achillea ptarmica	268.4678
Achillea tomentosa	514.8776
Achnatherum calamagrostis	480.5144
Acis nicaeensis	346.4924
Aconitum anthora	530.8236
Aconitum lycoctonum subsp. neapolitanum	370.3152
Aconitum lycoctonum subsp. vulparia	464.1906
Aconitum napellus	485.3308
Aconitum napellus subsp. lusitanicum	244.2172
Actaea spicata	384.7312
Adenocarpus telonensis	104.1918
Adenostyles alliariae	345.4946
Adenostyles alliariae subsp. pyrenaica	270.078
Adenostyles alpina subsp. alpina	412.6826
Adenostyles leucophylla	225.2256
Adiantum capillus-veneris	502.313
Adonis flammea	340.962
Adoxa moschatellina	265.5292
Aegilops ovata	510.6414
Aegilops triuncialis	440.563
Aegopodium podagraria	506.6058
Aeluropus littoralis	63.0298
Aesculus hippocastanum	304.3458
Aethionema saxatile	545.6848
Aethusa cynapium	412.0912
Agrimonia eupatoria	578.4472
Agrimonia procera	281.2986
Agrostemma githago	316.0624
Agrostis alpina	387.5862
Agrostis canina	271.642
Agrostis capillaris	501.9502
Agrostis capillaris subsp. castellana	369.2148
Agrostis curtisii	116.8496
Agrostis pourretii	154.1572
Agrostis rupestris	186.581
Agrostis stolonifera	444.651
Agrostis vinealis	195.3098
Ailanthus altissima	492.2728
Aira caryophyllea	419.1334
Aira cupaniana	377.1586
Aira elegantissima	417.8806
Aira praecox	203.8892
Aira tenorei	262.6454
Ajuga chamaepitys	503.5752
Ajuga genevensis	496.9398
Ajuga pyramidalis subsp. pyramidalis	436.8142
Ajuga reptans	474.488
Alchemilla alpina	446.4686
Alchemilla colorata	139.3416
Alchemilla conjuncta	368.022
Alchemilla coriacea	308.5116
Alchemilla fissa	342.1216
Alchemilla flabellata	313.388
Alchemilla glabra	476.2602
Alchemilla glaucescens	400.4082
Alchemilla hoppeana	475.8908
Alchemilla pentaphyllea	141.08
Alchemilla saxatilis	370.076
Alchemilla vulgaris	498.7232
Alchemilla xanthochlora	377.0536
Alisma gramineum	148.0904
Alisma plantago-aquatica	197.1666
Alliaria petiolata	384.3342
Allium acutiflorum	321.121
Allium angulosum	189.7886
Allium carinatum	519.4506
Allium chamaemoly	276.1194
Allium coloratum	541.4866
Allium commutatum	148.9158
Allium flavum	370.8596
Allium lusitanicum	469.4194
Allium moschatum	351.232
Allium narcissiflorum	266.0672
Allium oleraceum	500.1494
Allium paniculatum	303.0376
Allium roseum	615.5202
Allium schoenoprasum	503.7262
Allium scorodoprasum	283.6676
Allium sphaerocephalon	605.956
Allium subhirsutum	231.88
Allium triquetrum	369.7402
Allium ursinum	278.716
Allium victorialis	318.1968
Allium vineale	551.9718
Alnus alnobetula subsp. alnobetula	311.82
Alnus alnobetula subsp. suaveolens	165.3084
Alnus cordata	281.3392
Alnus glutinosa	361.2288
Alnus incana	263.9016
Alopecurus aequalis	194.2576
Alopecurus alpinus	204.866
Alopecurus bulbosus	229.043
Alopecurus geniculatus	174.882
Alopecurus myosuroides	479.3152
Alopecurus pratensis	229.1598
Alopecurus rendlei	131.4858
Althaea hirsuta	474.5238
Althaea officinalis	246.6028
Alyssum alyssoides	583.0058
Alyssum montanum	429.254
Amaranthus blitum subsp. emarginatus	132.8354
Amaranthus blitum var. blitum	134.27
Amaranthus hybridus	244.9552
Amaranthus hybridus subsp. bouchonii	160.2142
Amaranthus retroflexus	295.2386
Ambrosia artemisiifolia	333.9752
Amelanchier ovalis	541.1922
Ammophila arenaria	217.253
Ammophila arenaria subsp. arundinacea	96.5742
Anacamptis laxiflora	294.2976
Anacamptis morio	416.3198
Anacamptis palustris	287.2636
Anacamptis picta	230.5718
Anacamptis pyramidalis	527.4616
Anarrhinum bellidifolium	302.9972
Anchusa crispa	91.1798
Anchusa italica	413.6406
Andromeda polifolia	82.06
Andropogon distachyos	410.1302
Androsace carnea	237.949
Androsace chaixii	261.1658
Androsace maxima	363.2732
Androsace obtusifolia	206.1716
Androsace vandellii	114.071
Androsace villosa	298.472
Androsace vitaliana subsp. vitaliana	291.5626
Andryala integrifolia	562.1262
Anemone baldensis	252.9706
Anemone hepatica	538.0732
Anemone hortensis	457.9058
Anemone narcissiflora subsp. narcissiflora	451.9942
Anemone nemorosa	314.3242
Anemone ranunculoides	212.7042
Angelica razulii	375.248
Angelica sylvestris	414.8142
Antennaria carpatica	235.2624
Antennaria dioica	445.4026
Anthemis arvensis	529.5474
Anthemis cotula	226.5358
Anthemis maritima	166.5174
Anthemis saxatilis var. saxatilis	316.6898
Anthericum liliago	670.9678
Anthericum ramosum	357.4766
Anthoxanthum aristatum	87.732
Anthoxanthum odoratum	550.8026
Anthoxanthum odoratum var. villosum	283.523
Anthoxanthum ovatum	227.0356
Anthriscus caucalis var. caucalis	287.8034
Anthriscus sylvestris	467.152
Anthyllis barba-jovis	140.2818
Anthyllis hermanniae	251.443
Anthyllis montana	467.842
Anthyllis vulneraria	608.4424
Anthyllis vulneraria subsp. alpestris	491.3426
Anthyllis vulneraria subsp. praepropera	518.9568
Anthyllis vulneraria subsp. vulnerarioides	254.4696
Anthyllis vulneraria var. sericea	196.959
Antirrhinum latifolium	412.9152
Antirrhinum majus	459.3244
Apera spica-venti subsp. spica-venti	362.588
Aphanes arvensis	486.7976
Aphanes australis	298.872
Aphyllanthes monspeliensis	404.7424
Apium graveolens	162.3798
Aquilegia pyrenaica	230.4662
Aquilegia vulgaris	601.7698
Arabidopsis arenosa subsp. arenosa	306.2782
Arabidopsis halleri	69.3074
Arabidopsis thaliana	575.6422
Arabis alpina	441.7176
Arabis ciliata var. ciliata	477.631
Arabis collina	415.9278
Arabis hirsuta	626.885
Arabis planisiliqua	467.1266
Arabis sagittata	419.377
Arabis turrita	596.8412
Arbutus unedo	385.417
Arctium lappa	407.4028
Arctium minus	572.0906
Arctostaphylos alpinus	216.9028
Arctostaphylos uva-ursi var. crassifolius	485.8934
Arenaria aggregata	318.997
Arenaria ciliata	367.8186
Arenaria controversa	144.3976
Arenaria gothica subsp. moehringioides	309.4284
Arenaria grandiflora	282.4698
Arenaria montana	293.3376
Arenaria serpyllifolia	571.425
Arenaria serpyllifolia subsp. leptoclados	549.5714
Argyrolobium zanonii	427.9566
Arisarum vulgare	378.4966
Aristolochia clematitis	481.2266
Aristolochia pallida	399.3446
Aristolochia pistolochia	505.7144
Aristolochia rotunda	592.73
Aristolochia sempervirens	351.3238
Armeria alpina	277.8492
Armeria arenaria subsp. arenaria	553.9986
Armeria girardii	196.2202
Armeria leucocephala	143.089
Armeria maritima subsp. maritima	151.2322
Armeria multiceps subsp. multiceps	106.0046
Armeria ruscinonensis	38.4406
Arnica montana	428.5588
Arnoseris minima	203.3164
Arrhenatherum elatius	575.9348
Arrhenatherum elatius subsp. bulbosum	295.7016
Artemisia absinthium	437.6548
Artemisia alba	438.178
Artemisia arborescens	132.478
Artemisia caerulescens	110.008
Artemisia caerulescens subsp. gallica	145.6864
Artemisia campestris	511.9394
Artemisia campestris subsp. glutinosa	243.141
Artemisia campestris subsp. maritima	125.3428
Artemisia eriantha	126.4498
Artemisia maritima	51.5618
Artemisia umbelliformis	207.794
Artemisia verlotiorum	315.1518
Artemisia vulgaris	490.0222
Arthrocnemum macrostachyum	65.1322
Arum italicum	434.5792
Arum maculatum	248.5964
Aruncus dioicus	379.1716
Arundo donax	380.1872
Asarina procumbens	176.3778
Asarum europaeum	301.54
Asparagus acutifolius	432.6186
Asparagus albus	330.727
Asparagus officinalis	539.3384
Asparagus officinalis subsp. prostratus	165.3198
Asperula aristata	450.7996
Asperula arvensis	305.9322
Asperula cynanchica	541.2416
Asperula hirta	233.6448
Asperula purpurea subsp. purpurea	351.6786
Asphodelus albus	425.933
Asphodelus cerasiferus	486.695
Asphodelus fistulosus	324.6424
Asphodelus ramosus	365.6602
Asplenium adiantum-nigrum	480.7522
Asplenium ceterach	469.9574
Asplenium fontanum	495.5132
Asplenium marinum	34.4526
Asplenium obovatum subsp. billotii	297.6978
Asplenium obovatum subsp. obovatum	143.8446
Asplenium onopteris	432.1658
Asplenium petrarchae	191.0834
Asplenium ruta-muraria	544.9862
Asplenium scolopendrium subsp. scolopendrium	360.5534
Asplenium septentrionale	359.7174
Asplenium trichomanes	570.6182
Asplenium viride	387.7436
Aster alpinus	516.09
Aster amellus	337.6038
Astragalus alpinus	270.4334
Astragalus australis	289.7476
Astragalus danicus	423.4842
Astragalus depressus	377.6044
Astragalus glycyphyllos	560.5802
Astragalus hypoglottis subsp. hypoglottis	525.0202
Astragalus incanus	326.1846
Astragalus monspessulanus	519.3526
Astragalus onobrychis	381.4456
Astragalus sempervirens	420.8388
Astragalus vesicarius	335.55
Astrantia major	546.1194
Astrantia minor	387.7392
Athamanta cretensis	407.2802
Athyrium distentifolium	301.1048
Athyrium filix-femina	322.5882
Atriplex glabriuscula	127.737
Atriplex laciniata	64.0262
Atriplex littoralis	111.8238
Atriplex patula	340.1242
Atriplex prostrata	228.171600000000
Atriplex tatarica	155.124
Atropa belladonna	366.315
Avena barbata	561.095
Avena sativa	304.9076
Avena sativa subsp. fatua	452.0278
Avena sativa subsp. sterilis	492.3518
Avenula bromoides subsp. bromoides	449.7442
Avenula marginata	336.4142
Avenula pratensis	530.166
Avenula pubescens subsp. pubescens	467.19
Avenula versicolor subsp. versicolor	310.5566
Azolla filiculoides	67.2688
Baccharis halimifolia	167.9562
Baldellia ranunculoides subsp. ranunculoides	166.3352
Ballota nigra subsp. meridionalis	356.977
Barbarea vulgaris	496.17
Bartsia alpina	406.964
Bartsia trixago	352.7552
Bellardiochloa variegata	377.9196
Bellidiastrum michelii	494.3014
Bellis annua	302.5452
Bellis bernardii	55.5024
Bellis perennis	394.8908
Bellis sylvestris	520.547
Bellium bellidioides	310.6666
Berardia subacaulis	162.4382
Berberis aetnensis	172.1332
Berberis vulgaris	529.1092
Berteroa incana	377.9636
Berula erecta	140.295
Beta vulgaris subsp. maritima	219.7672
Betula pendula	364.1246
Betula pubescens subsp. pubescens	264.1148
Bidens cernua	189.2784
Bidens frondosa	230.1606
Bidens radiata	130.3074
Bidens tripartita	275.1128
Bifora radians	281.2406
Biscutella laevigata	685.1616
Biscutella lamottei	160.1486
Biscutella minor	391.8382
Bituminaria bituminosa	486.3224
Blackstonia imperfoliata	228.4524
Blackstonia perfoliata	506.3702
Blechnum spicant	297.665
Blysmus compressus	251.5544
Bolboschoenus maritimus	146.6144
Bolboschoenus maritimus var. planiculmis	112.4568
Bombycilaena erecta	526.3978
Bothriochloa ischaemum	570.6558
Botrychium lunaria	440.8056
Brachypodium distachyon	474.094
Brachypodium phoenicoides	513.2238
Brachypodium pinnatum	543.4572
Brachypodium retusum	434.0962
Brachypodium rupestre	345.2792
Brachypodium sylvaticum	452.3168
Brassica montana	104.4164
Brassica nigra	319.0872
Brassica oleracea	151.081
Brassica repanda subsp. saxatilis	266.6864
Brimeura fastigiata	219.1574
Briza maxima	467.6968
Briza media	556.8828
Briza minor	455.62
Bromus benekenii	304.9736
Bromus commutatus	427.5356
Bromus diandrus subsp. diandrus	401.694
Bromus diandrus subsp. maximus	476.4146
Bromus erectus	553.8316
Bromus hordeaceus	476.177
Bromus hordeaceus subsp. divaricatus	312.864
Bromus hordeaceus subsp. thominei	293.3714
Bromus madritensis	562.6582
Bromus racemosus	243.0374
Bromus ramosus	494.1822
Bromus rubens	455.8612
Bromus squarrosus	544.8646
Bromus sterilis	547.8784
Bromus tectorum	469.2346
Bryonia cretica subsp. dioica	392.9738
Buddleja davidii	448.5588
Bufonia paniculata	410.4234
Buglossoides arvensis	463.033
Buglossoides arvensis subsp. permixta	321.6696
Buglossoides purpurocaerulea	510.2052
Bunias erucago	476.784
Bunium bulbocastanum	729.8916
Buphthalmum salicifolium	505.9138
Bupleurum angulosum	352.8576
Bupleurum baldense	538.1922
Bupleurum falcatum	438.0782
Bupleurum fruticosum	362.836
Bupleurum petraeum	320.3186
Bupleurum praealtum	649.6072
Bupleurum ranunculoides	515.7778
Bupleurum rigidum	266.612
Bupleurum stellatum	216.2736
Bupleurum tenuissimum	212.7626
Butomus umbellatus	121.9406
Buxus sempervirens	503.0914
Cakile maritima	134.831
Calamagrostis arundinacea	338.8814
Calamagrostis canescens subsp. canescens	212.9578
Calamagrostis epigejos	387.7836
Calamagrostis varia	532.0574
Calamagrostis villosa	317.0548
Calendula arvensis	483.2244
Calicotome spinosa	367.631200000000
Calicotome villosa	191.007
Callitriche brutia var. brutia	97.2384
Callitriche brutia var. hamulata	100.0724
Callitriche obtusangula	84.8168
Callitriche platycarpa	101.1112
Callitriche stagnalis	172.661
Calluna vulgaris	367.7648
Caltha palustris	328.4654
Calystegia sepium subsp. sepium	398.0106
Calystegia soldanella	176.4954
Campanula alpestris	251.876
Campanula barbata	313.6258
Campanula cochleariifolia	466.1092
Campanula erinus	475.2986
Campanula ficarioides	189.8198
Campanula glomerata	568.341
Campanula latifolia	435.4218
Campanula medium	417.6402
Campanula patula	419.9444
Campanula persicifolia	540.4398
Campanula rapunculoides	642.914
Campanula rapunculus	633.2328
Campanula rhomboidalis	456.2878
Campanula rotundifolia	541.2202
Campanula rotundifolia subsp. macrorhiza	531.4392
Campanula scheuchzeri	499.7222
Campanula scheuchzeri subsp. lanceolata	370.9404
Campanula spicata	461.8288
Campanula stenocodon	548.2622
Campanula trachelium	508.4428
Camphorosma monspeliaca	236.7984
Capsella bursa-pastoris	506.2086
Capsella bursa-pastoris subsp. rubella	496.3312
Cardamine alpina	139.383
Cardamine amara	297.206
Cardamine flexuosa	370.7298
Cardamine heptaphylla	289.4336
Cardamine hirsuta	598.996
Cardamine impatiens	424.295
Cardamine pentaphyllos	308.5108
Cardamine plumieri	201.6616
Cardamine pratensis	384.8732
Cardamine resedifolia	303.1518
Carduus carlinifolius	513.1474
Carduus carlinoides	256.171
Carduus cephalanthus	165.1444
Carduus crispus	331.8524
Carduus defloratus	527.3936
Carduus litigiosus	469.825
Carduus medius	450.1284
Carduus nigrescens	551.9084
Carduus nutans	540.9156
Carduus personata	371.7412
Carduus pycnocephalus	554.8658
Carduus tenuiflorus	440.7626
Carex acuta	275.2912
Carex acutiformis	301.7998
Carex alba	302.4588
Carex appropinquata	244.811
Carex arenaria	272.792
Carex binervis	135.5952
Carex bohemica	103.062
Carex brizoides	268.9206
Carex capillaris	304.3202
Carex caryophyllea	537.9674
Carex chordorrhiza	57.5828
Carex curta	173.9466
Carex curvula	222.2
Carex davalliana	250.4808
Carex diandra	160.633
Carex digitata	366.8458
Carex dioica	122.4232
Carex distachya	401.6994
Carex distans	282.2978
Carex disticha	221.9604
Carex divisa	245.5654
Carex divisa subsp. chaetophylla	431.2154
Carex divulsa	725.3692
Carex echinata	221.6216
Carex elata	237.404
Carex elongata	178.3712
Carex ericetorum	274.5742
Carex extensa	145.6948
Carex ferruginea	383.0186
Carex ferruginea subsp. tenax	504.2954
Carex flacca	573.0342
Carex flacca subsp. erythrostachys	316.9652
Carex flava	322.787
Carex foetida	168.6752
Carex frigida	250.8708
Carex halleriana	510.5438
Carex heleonastes	72.1368
Carex hirta	334.543
Carex humilis	485.1688
Carex laevigata	202.9162
Carex lasiocarpa	140.4584
Carex limosa	113.4794
Carex liparocarpos subsp. liparocarpos	416.6532
Carex macrostylon	271.0156
Carex melanostachya	102.092
Carex microcarpa	231.6548
Carex montana	391.0304
Carex myosuroides	262.951
Carex nigra subsp. intricata	106.4938
Carex nigra subsp. nigra	273.7638
Carex oedipostyla	268.2764
Carex olbiensis	434.5946
Carex ornithopoda	569.1542
Carex ovalis	288.2832
Carex pairae	418.673
Carex pallescens	413.8626
Carex panicea	318.2118
Carex paniculata	300.091
Carex parviflora	347.0354
Carex pauciflora	68.6968
Carex pendula	437.0856
Carex pilulifera	239.955
Carex pseudocyperus	188.3796
Carex pulicaris	278.5726
Carex punctata	401.6116
Carex pyrenaica	139.5974
Carex remota	261.1542
Carex riparia	234.5358
Carex rostrata	190.6502
Carex rupestris	251.8514
Carex sempervirens	450.9604
Carex spicata	495.3706
Carex strigosa	207.6262
Carex sylvatica	302.1854
Carex tomentosa	397.1808
Carex trinervis	226.1654
Carex umbrosa var. umbrosa	260.1804
Carex vesicaria	175.4416
Carex viridula subsp. nevadensis	167.2886
Carex viridula subsp. oedocarpa	278.3346
Carex viridula var. elatior	245.1198
Carex vulpina	277.2006
Carex x fulva	271.3934
Carlina acanthifolia	499.9512
Carlina acanthifolia subsp. cynara	393.61
Carlina acaulis	556.168
Carlina acaulis subsp. caulescens	436.8208
Carlina corymbosa	543.432
Carlina macrocephala	175.9038
Carlina vulgaris	536.2292
Carpinus betulus	279.967
Carpobrotus edulis	193.271
Carthamus carduncellus	443.2896
Carthamus lanatus	530.358
Carthamus mitissimus	294.4048
Carum carvi	400.2642
Carum verticillatum	208.0452
Castanea sativa	348.4552
Castroviejoa frigida	99.4658
Catabrosa aquatica	130.155
Catananche caerulea	433.9368
Catapodium marinum	248.892
Catapodium rigidum	596.7334
Caucalis platycarpos	448.12
Cedrus atlantica	356.118
Centaurea aspera	559.273
Centaurea calcitrapa	340.805
Centaurea jacea	432.11
Centaurea jacea subsp. decipiens	270.6634
Centaurea jacea subsp. grandiflora	406.263
Centaurea jacea subsp. nigra	351.38
Centaurea jacea subsp. timbalii	293.6792
Centaurea jacea var. decipiens	296.4808
Centaurea jacea var. nemoralis	338.7568
Centaurea jacea var. nigra	296.8558
Centaurea leucophaea subsp. leucophaea	392.4916
Centaurea maculosa	325.4534
Centaurea paniculata	557.279
Centaurea pannonica	283.9074
Centaurea pectinata	388.2966
Centaurea scabiosa	588.1748
Centaurea solstitialis	427.3484
Centaurea stoebe	245.0878
Centaurea uniflora	386.222
Centaurea uniflora subsp. nervosa	349.3304
Centaurium erythraea var. erythraea	578.5192
Centaurium littorale	400.3816
Centaurium maritimum	363.9026
Centaurium pulchellum	463.8124
Centaurium spicatum	151.362
Centaurium tenuiflorum subsp. tenuiflorum	227.5742
Centranthus angustifolius	333.2396
Centranthus calcitrapae	493.8352
Centranthus ruber	412.7386
Cephalanthera damasonium	489.6654
Cephalanthera longifolia	539.3134
Cephalanthera rubra	465.3352
Cephalaria leucantha	415.7074
Cerastium alpinum	300.6626
Cerastium alpinum var. nevadense	140.075
Cerastium arvense	651.949
Cerastium arvense subsp. molle	322.9804
Cerastium arvense subsp. strictum	407.1104
Cerastium balearicum	200.3028
Cerastium brachypetalum	436.2544
Cerastium cerastoides	160.34
Cerastium diffusum subsp. diffusum	241.8674
Cerastium dubium	79.3388
Cerastium fontanum	337.5654
Cerastium fontanum subsp. vulgare	370.505
Cerastium glomeratum	606.082200000000
Cerastium latifolium	181.7162
Cerastium pumilum	540.0244
Cerastium semidecandrum	547.9116
Cerastium stenopetalum	205.8472
Ceratocapnos claviculata subsp. claviculata	151.1212
Ceratonia siliqua	289.6178
Ceratophyllum demersum	69.381
Cerinthe minor	398.7572
Cervaria rivini	516.2638
Chaenorrhinum minus	491.0064
Chaenorrhinum origanifolium	335.8418
Chaenorrhinum rubrifolium	304.415
Chaerophyllum aureum	508.8416
Chaerophyllum hirsutum	457.592
Chaerophyllum temulum	439.2984
Chaerophyllum villarsii	322.8174
Chamaemelum nobile	196.2434
Chamaerops humilis	359.2706
Chelidonium majus	391.0234
Chenopodium album	455.832
Chenopodium bonus-henricus	365.9346
Chenopodium glaucum	158.1882
Chenopodium murale	207.6994
Chenopodium polyspermum	294.026
Chenopodium rubrum	215.9498
Chenopodium vulvaria	398.8548
Chondrilla juncea	538.2294
Chrysopogon gryllus	367.0162
Chrysosplenium alternifolium	277.1706
Chrysosplenium oppositifolium	288.8322
Cicendia filiformis	207.7484
Cichorium intybus	591.173
Circaea lutetiana	272.5748
Circaea x intermedia	199.2038
Cirsium acaule	456.969
Cirsium arvense	476.017
Cirsium dissectum	224.2916
Cirsium eriophorum	592.4638
Cirsium erisithales	384.6934
Cirsium ferox	443.7376
Cirsium filipendulum	131.2172
Cirsium monspessulanum	617.5998
Cirsium oleraceum	377.6004
Cirsium palustre	339.7802
Cirsium rivulare	297.3152
Cirsium spinosissimum	294.6116
Cirsium tuberosum	581.4058
Cirsium vulgare	541.93
Cistus albidus	411.1886
Cistus creticus var. corsicus	225.6348
Cistus creticus var. eriocephalus	306.2768
Cistus crispus	131.111
Cistus halimifolius subsp. halimifolius	131.1648
Cistus ladanifer	100.5716
Cistus laurifolius	229.6
Cistus monspeliensis	394.9376
Cistus salviifolius	390.662
Cladanthus mixtus	241.6596
Cladium mariscus	169.735
Clematis alpina	358.7918
Clematis flammula	446.2954
Clematis vitalba	539.813
Clinopodium acinos	644.5388
Clinopodium alpinum subsp. alpinum	565.3282
Clinopodium ascendens	478.7502
Clinopodium grandiflorum	390.0388
Clinopodium menthifolium	326.331
Clinopodium nepeta	743.0944
Clinopodium vulgare	583.964
Clypeola jonthlaspi	394.0588
Cneorum tricoccon	372.2914
Cochlearia aestuaria	59.544
Cochlearia anglica	28.2668
Cochlearia danica	149.738
Cochlearia officinalis	56.3592
Coincya cheiranthos	473.9654
Coincya cheiranthos subsp. montana	330.2508
Colchicum autumnale	446.2122
Colchicum longifolium	588.619
Coleostephus myconis	271.2574
Colutea arborescens	437.2264
Conium maculatum	301.0238
Conopodium majus	465.0898
Conopodium pyrenaeum	347.8744
Convallaria majalis	315.1814
Convolvulus althaeoides	438.6036
Convolvulus arvensis	557.34
Convolvulus cantabrica	493.8796
Coriaria myrtifolia	362.7336
Coris monspeliensis	230.2112
Cornus mas	340.6268
Cornus sanguinea	473.2654
Coronilla coronata	193.1652
Coronilla juncea	247.0532
Coronilla minima	468.2356
Coronilla scorpioides	617.8188
Coronilla vaginalis	297.3264
Coronilla valentina	347.2554
Coronilla valentina subsp. glauca	335.6366
Corrigiola littoralis	271.3114
Corrigiola telephiifolia	187.425
Corydalis cava	202.0892
Corydalis solida	298.711
Corylus avellana	397.4474
Corynephorus canescens	312.74
Corynephorus divaricatus	236.8404
Corynephorus divaricatus subsp. articulatus	227.6598
Cotinus coggygria	438.4162
Cotoneaster integerrimus	565.684
Cotoneaster tomentosus	478.9298
Cotula coronopifolia	140.7494
Crambe maritima	62.816
Crassula tillaea	293.4236
Crataegus laevigata	321.4888
Crataegus monogyna	507.7462
Crepis albida	551.6456
Crepis aurea	259.8416
Crepis bellidifolia	256.0348
Crepis biennis	255.7504
Crepis capillaris	490.4262
Crepis conyzifolia	389.03
Crepis foetida	602.2582
Crepis lampsanoides	289.6244
Crepis mollis	325.2584
Crepis nicaeensis	435.7514
Crepis paludosa	367.8494
Crepis pontana	361.212
Crepis pulchra	541.0782
Crepis pygmaea	221.2108
Crepis pyrenaica	502.5076
Crepis sancta	597.073
Crepis sancta subsp. nemausensis	493.2076
Crepis setosa	488.7076
Crepis suffreniana	328.4912
Crepis vesicaria	374.1396
Crepis vesicaria subsp. taraxacifolia	630.1878
Cressa cretica	49.8814
Crithmum maritimum	191.049
Crocus albiflorus	349.7108
Crocus corsicus	199.337
Crocus nudiflorus	290.0032
Crocus vernus	294.3898
Crocus versicolor	535.6664
Crucianella angustifolia	561.3464
Crucianella latifolia	239.081
Crucianella maritima	127.2052
Cruciata glabra	594.6372
Cruciata laevipes	516.3072
Crupina vulgaris	624.3856
Crypsis aculeata	50.5402
Cryptogramma crispa	226.0784
Cucubalus baccifer	416.8292
Cuscuta epithymum	514.9404
Cutandia maritima	110.4004
Cyanus montanus	565.0306
Cyanus segetum	343.3872
Cyanus triumfettii subsp. triumfettii	530.9706
Cyclamen hederifolium	185.427
Cyclamen purpurascens	229.2492
Cyclamen repandum	301.595
Cymbalaria hepaticifolia	175.6424
Cymbalaria muralis f. muralis	165.717
Cynodon dactylon	491.7658
Cynoglossum creticum	395.6286
Cynoglossum germanicum	238.3362
Cynoglossum officinale	437.4706
Cynosurus cristatus	302.4172
Cynosurus echinatus	585.8906
Cynosurus effusus var. effusus	285.409
Cyperus capitatus	104.2034
Cyperus esculentus	127.5214
Cyperus fuscus	210.9388
Cyperus longus	295.9454
Cyperus michelianus subsp. michelianus	119.7196
Cystopteris fragilis	481.1486
Cytinus hypocistis	277.2218
Cytisophyllum sessilifolium	528.4676
Cytisus decumbens	288.221
Cytisus oromediterraneus	332.9728
Cytisus scoparius f. scoparius	344.6418
Cytisus supinus	343.9834
Cytisus triflorus	514.1398
Cytisus villosus	469.3276
Dactylis glomerata	656.078
Dactylis glomerata subsp. lobata	242.4796
Dactylorhiza incarnata subsp. incarnata	281.9326
Dactylorhiza maculata subsp. maculata	530.3922
Dactylorhiza majalis	368.2906
Dactylorhiza praetermissa var. praetermissa	208.9866
Dactylorhiza sambucina f. sambucina	479.9188
Dactylorhiza traunsteineri subsp. traunsteineri	144.5368
Dactylorhiza viridis	495.4238
Danthonia decumbens	375.214
Daphne alpina	442.7424
Daphne cneorum	444.1844
Daphne gnidium	379.6498
Daphne laureola	482.8924
Daphne mezereum	467.3358
Daucus carota	602.502
Daucus carota subsp. commutatus	519.8592
Daucus carota subsp. gummifer	164.1016
Daucus carota subsp. hispanicus	209.995
Deschampsia cespitosa	389.904
Deschampsia flexuosa	374.8918
Deschampsia media	346.1468
Deschampsia setacea	81.6502
Dethawia splendens	195.705
Dianthus armeria	517.426
Dianthus balbisii	447.5496
Dianthus carthusianorum	419.8246
Dianthus caryophyllus	478.4772
Dianthus caryophyllus subsp. longicaulis	341.3874
Dianthus caryophyllus subsp. siculus	202.8404
Dianthus caryophyllus subsp. sylvestris	471.9988
Dianthus caryophyllus var. godronianus	488.7708
Dianthus deltoides	376.5968
Dianthus furcatus	266.3214
Dianthus gratianopolitanus	194.029
Dianthus hyssopifolius	501.136
Dianthus hyssopifolius subsp. gallicus	118.5478
Dianthus pavonius	335.2338
Dianthus scaber subsp. scaber	437.2052
Dianthus seguieri	284.1012
Dianthus seguieri subsp. peudocollinus	253.1996
Dianthus subacaulis	258.3814
Dianthus superbus	412.852
Diatelia tuberaria	375.7852
Dictamnus albus	536.999
Digitalis grandiflora	523.8932
Digitalis lutea	529.8246
Digitalis purpurea	311.9874
Digitaria sanguinalis	274.925
Dioscorea communis	443.2456
Diphasiastrum alpinum	144.7088
Diphasiastrum tristachyum	76.7514
Diplotaxis erucoides	476.1448
Diplotaxis tenuifolia	520.4546
Dipsacus fullonum	584.1508
Dipsacus pilosus	280.5816
Dittrichia viscosa subsp. viscosa	499.4374
Doronicum austriacum	308.6814
Doronicum clusii	316.1802
Doronicum corsicum	144.1874
Doronicum grandiflorum	355.4628
Doronicum pardalianches	420.9662
Dorycnium hirsutum	492.0308
Dorycnium pentaphyllum subsp. pentaphyllum	402.2274
Dorycnium rectum	248.6684
Draba aizoides	387.0326
Draba dubia	189.5706
Draba siliquosa	195.9414
Drosera anglica	96.716
Drosera intermedia	114.232
Drosera rotundifolia	129.9478
Dryas octopetala	350.01
Dryopteris affinis	246.6112
Dryopteris carthusiana	267.1222
Dryopteris dilatata	237.1544
Dryopteris filix-mas	352.2522
Dysphania ambrosioides	206.5012
Dysphania botrys	211.2448
Echinochloa crus-galli	284.5524
Echinochloa muricata	103.7224
Echinophora spinosa	108.5302
Echinops ritro	525.0102
Echium plantagineum	365.9512
Echium vulgare	588.311
Echium vulgare var. pustulatum	683.7394
Elatine hexandra	93.6304
Eleocharis acicularis	175.5996
Eleocharis multicaulis	148.7268
Eleocharis ovata	119.2506
Eleocharis palustris subsp. palustris	218.928
Eleocharis quinqueflora	256.4938
Eleocharis uniglumis	212.4734
Elodea callitrichoides	49.1574
Elodea canadensis	91.0244
Elodea nuttalii	61.7002
Elytrigia atherica	169.0958
Elytrigia campestris	583.5986
Elytrigia elongata subsp. elongata	99.5182
Elytrigia intermedia subsp. intermedia	414.1438
Elytrigia juncea subsp. juncea	148.7308
Elytrigia repens subsp. repens	434.0086
Elytrigia x acuta	175.6086
Elytrigia x laxa	139.883
Empetrum nigrum	231.0524
Ephedra distachya	233.8474
Epikeros pyrenaeus	250.7518
Epilobium alpestre	292.981
Epilobium alsinifolium	221.7424
Epilobium anagallidifolium	230.4246
Epilobium angustifolium	561.6676
Epilobium collinum	323.073
Epilobium dodonaei	444.9036
Epilobium dodonaei subsp. fleischeri	280.8106
Epilobium duriaei	330.5788
Epilobium hirsutum	401.0604
Epilobium lanceolatum	284.4152
Epilobium montanum	413.789
Epilobium obscurum	275.6352
Epilobium palustre	249.925
Epilobium parviflorum	344.624
Epilobium tetragonum	404.1888
Epilobium tetragonum subsp. lamyi	360.7244
Epipactis atrorubens	503.4428
Epipactis helleborine	544.6006
Epipactis microphylla	593.0506
Epipactis palustris	307.6852
Equisetum arvense	575.0924
Equisetum fluviatile	195.891
Equisetum hyemale	318.3796
Equisetum palustre	332.5498
Equisetum ramosissimum	648.739
Equisetum sylvaticum	325.584
Equisetum telmateia	422.0932
Equisetum variegatum	253.3676
Eragrostis pectinacea	139.9124
Eragrostis pilosa	128.8226
Erianthus ravennae	180.7692
Erica arborea	426.9138
Erica ciliaris	118.2058
Erica cinerea	204.4344
Erica multiflora	312.928
Erica scoparia	367.687
Erica terminalis	240.011
Erica tetralix	137.4682
Erica vagans	287.788
Erigeron acris	585.7332
Erigeron alpinus	455.4764
Erigeron annuus	458.7582
Erigeron aragonensis	150.1146
Erigeron canadensis	592.5592
Erigeron sumatrensis	481.9262
Erigeron uniflorus	297.791
Erinus alpinus	473.9738
Eriophorum angustifolium	192.4622
Eriophorum latifolium	226.5822
Eriophorum vaginatum	105.9962
Erodium botrys	250.8552
Erodium ciconium	559.9346
Erodium cicutarium	533.9078
Erodium lebelii	159.6
Erodium malacoides	429.8614
Erodium maritimum	149.285
Erophila verna	540.362
Erucastrum nasturtiifolium	587.399
Eryngium bourgatii	380.7296
Eryngium campestre	577.5918
Eryngium maritimum	150.0306
Eryngium spinalba	346.8662
Erysimum burnatii	440.1406
Erysimum cheiranthoides	272.765
Erysimum cheiri	154.298
Erysimum jugicola	260.6312
Erysimum ochroleucum subsp. ochroleucum	410.3296
Erysimum rhaeticum	527.3004
Erythronium dens-canis	522.0914
Euonymus europaeus	357.766
Euonymus latifolius	392.7078
Eupatorium cannabinum	480.7566
Euphorbia amygdaloides	428.6632
Euphorbia angulata	410.6606
Euphorbia characias	457.4392
Euphorbia cyparissias	624.9924
Euphorbia dendroides	309.2142
Euphorbia dulcis	563.8696
Euphorbia duvalii	339.7128
Euphorbia esula	363.284
Euphorbia exigua	566.0994
Euphorbia falcata subsp. falcata	376.8308
Euphorbia flavicoma	545.9794
Euphorbia flavicoma subsp. verrucosa	466.7358
Euphorbia helioscopia	581.6298
Euphorbia hyberna	374.8896
Euphorbia hyberna subsp. canutii	480.2066
Euphorbia linifolia	154.238
Euphorbia nicaeensis	399.6438
Euphorbia palustris	241.7684
Euphorbia paralias	156.1102
Euphorbia peplis	65.5278
Euphorbia peplus	478.3186
Euphorbia peplus var. peploides	342.7898
Euphorbia pithyusa	222.9396
Euphorbia segetalis	553.5026
Euphorbia segetalis subsp. portlandica	225.794
Euphorbia seguieriana	466.9726
Euphorbia serrata	542.7616
Euphorbia spinosa	392.9896
Euphorbia stricta	425.7388
Euphorbia villosa	316.6422
Euphrasia alpina	373.2344
Euphrasia hirtella	413.9978
Euphrasia minima	328.6712
Euphrasia nemorosa	379.9218
Euphrasia officinalis subsp. campestris	209.0966
Euphrasia officinalis subsp. pratensis	367.6812
Euphrasia pectinata	575.7726
Euphrasia salisburgensis	543.464
Euphrasia stricta	440.391
Exaculum pusillum	156.2146
Fagus sylvatica	313.5318
Fallopia convolvulus var. convolvulus	434.429400000000
Fallopia dumetorum	299.5704
Ferula communis	289.1918
Ferulago campestris	406.6712
Festuca acuminata	416.6116
Festuca airoides	178.9124
Festuca altissima	235.9154
Festuca arundinacea	526.288
Festuca arundinacea subsp. fenas	484.8886
Festuca arvernensis	312.8576
Festuca arvernensis subsp. costei	153.5368
Festuca dimorpha	346.6196
Festuca eskia	283.9798
Festuca filiformis	366.6462
Festuca flavescens	319.4352
Festuca gautieri	320.0668
Festuca gautieri subsp. scoparia	379.488
Festuca gigantea	328.5568
Festuca glacialis	193.3642
Festuca glauca	225.313
Festuca halleri	237.7414
Festuca heteropachys	139.9988
Festuca heterophylla	457.631
Festuca laevigata	430.6218
Festuca longifolia	326.5858
Festuca marginata	425.2958
Festuca marginata subsp. gallica	312.1508
Festuca melanopsis	303.8352
Festuca nigrescens subsp. nigrescens	429.4606
Festuca ovina	573.3828
Festuca ovina subsp. guestfalica	154.2364
Festuca paniculata subsp. spadicea	496.2646
Festuca pratensis	305.1744
Festuca quadriflora	321.1544
Festuca rivularis	140.934
Festuca rubra	618.6332
Festuca rubra subsp. fallax	506.894
Festuca sardoa	166.7112
Festuca scabriculmis subsp. scabriculmis	296.322
Festuca violacea	324.373
Ficus carica	657.2836
Filago arvensis	349.4602
Filago gallica	375.8828
Filago minima	337.9438
Filago pygmaea	272.8326
Filago pyramidata	550.5966
Filago vulgaris	544.0268
Filipendula ulmaria	375.9136
Filipendula vulgaris	605.4498
Foeniculum vulgare	526.583
Foeniculum vulgare subsp. piperitum	448.3096
Fourraea alpina	555.66
Fragaria vesca	523.2194
Fragaria viridis	450.0182
Frangula dodonei subsp. dodonei	320.6194
Frankenia laevis subsp. laevis	90.3934
Fraxinus angustifolia subsp. angustifolia	300.2454
Fraxinus angustifolia subsp. oxycarpa	483.6434
Fraxinus excelsior	368.8104
Fraxinus ornus	468.0516
Fritillaria involucrata	427.074
Fritillaria meleagris	189.521
Fumana ericoides subsp. montana	380.6062
Fumana laevipes	247.6226
Fumana procumbens	422.1314
Fumana thymifolia	363.0314
Fumaria capreolata	446.8462
Fumaria officinalis	474.9182
Fumaria parviflora	358.115
Galactites elegans	558.6124
Galanthus nivalis	292.802
Galatella linosyris	349.9394
Galatella sedifolia	420.8486
Galega officinalis	354.466
Galeopsis ladanum	561.226
Galeopsis ladanum subsp. angustifolia	416.1788
Galeopsis ladanum subsp. villosa	272.6556
Galeopsis pyrenaica	221.918
Galeopsis tetrahit	377.2178
Galium anisophyllon	455.4392
Galium aparine	451.3734
Galium arenarium	134.603
Galium aristatum	432.5888
Galium boreale	505.4
Galium cometorhizon	79.3492
Galium corrudifolium	518.875
Galium corsicum	219.5
Galium glaucum	357.2798
Galium lucidum	609.6218
Galium maritimum	479.1962
Galium megalospermum	225.4236
Galium mollugo	557.2592
Galium mollugo subsp. erectum	613.787
Galium murale	326.6238
Galium obliquum	515.7204
Galium odoratum	300.5576
Galium palustre	311.701
Galium palustre subsp. debile	171.1576
Galium palustre subsp. elongatum	250.049
Galium parisiense	589.2018
Galium parisiense subsp. divaricatum	356.3028
Galium pumilum var. pubescens	505.4758
Galium pusillum	610.6752
Galium pyrenaicum	207.8856
Galium rotundifolium	368.3452
Galium saxatile	271.3762
Galium saxosum	160.3248
Galium scabrum	249.9754
Galium sylvaticum	419.0138
Galium tendae	109.7244
Galium tenue	262.3584
Galium timeroyi	339.4088
Galium tricornutum	309.304
Galium uliginosum	288.215
Galium verrucosum subsp. verrucosum	200.4442
Galium verticillatum	405.3616
Galium verum	557.0742
Gastridium ventricosum	439.2496
Gaudinia fragilis	382.883
Genista anglica	236.3834
Genista cinerea	448.9192
Genista corsica	256.3064
Genista germanica	525.6138
Genista hispanica	437.874
Genista linifolia subsp. linifolia	115.1006
Genista lobelii subsp. lobelii	263.621
Genista monspessulana	289.7388
Genista pilosa	506.835
Genista pilosa subsp. jordanii	318.5232
Genista pulchella subsp. villarsii	244.4928
Genista sagittalis	487.6574
Genista salzmannii var. salzmannii	173.1548
Genista scorpius	296.6998
Genista tinctoria	457.474
Gentiana acaulis	432.6644
Gentiana alpina	205.317
Gentiana angustifolia	396.6442
Gentiana bavarica	222.741
Gentiana brachyphylla	187.1324
Gentiana burseri	376.6626
Gentiana cruciata	487.6032
Gentiana delphinensis	210.582
Gentiana lutea	512.7884
Gentiana nivalis	289.0754
Gentiana pneumonanthe	250.7322
Gentiana punctata	264.471
Gentiana purpurea	244.149
Gentiana pyrenaica	202.8642
Gentiana verna	433.9066
Gentianella campestris subsp. campestris	437.8346
Gentianella ciliata	402.7202
Gentianella germanica	241.5002
Geranium columbinum	638.7468
Geranium dissectum	511.6754
Geranium lucidum	583.0566
Geranium molle	579.6172
Geranium nodosum	415.5122
Geranium phaeum	335.9186
Geranium pratense	348.7708
Geranium pusillum	462.0754
Geranium pyrenaicum	438.5768
Geranium robertianum	442.226
Geranium robertianum subsp. purpureum	526.4192
Geranium rotundifolium	605.8982
Geranium sanguineum	556.8788
Geranium sylvaticum	534.1848
Geum montanum	359.9974
Geum reptans	157.3014
Geum rivale	412.2968
Geum sylvaticum	599.5054
Geum urbanum	426.8422
Gladiolus italicus	554.9594
Glaucium flavum	262.2868
Glebionis segetum	345.62
Glechoma hederacea	377.034
Globularia alypum	312.8046
Globularia bisnagarica	471.1818
Globularia cordifolia	480.4302
Globularia nudicaulis	460.2074
Globularia repens	400.7994
Globularia vulgaris	444.6162
Glyceria declinata	164.942
Glyceria fluitans	228.9302
Glyceria maxima	269.386
Glyceria notata	231.4436
Gnaphalium norvegicum	294.7214
Gnaphalium supinum	208.0404
Gnaphalium sylvaticum	420.8254
Gnaphalium uliginosum	270.9512
Goodyera repens	468.2134
Gratiola officinalis	159.5362
Groenlandia densa	95.8578
Gymnadenia conopsea	526.5498
Gymnadenia nigra	436.7352
Gymnadenia odoratissima	379.927
Gymnocarpium dryopteris	317.4444
Gymnocarpium robertianum	399.5792
Gypsophila muralis	253.0438
Gypsophila repens	415.0776
Hainardia cylindrica	203.1426
Halimione pedunculata	27.0214
Halimione portulacoides	101.724
Hedera helix	423.9726
Hedypnois rhagadioloides	448.4424
Helianthemum apenninum	463.0672
Helianthemum grandiflorum subsp. grandiflorum	597.8204
Helianthemum hirtum	488.4626
Helianthemum nummularium	615.7362
Helianthemum oelandicum subsp. alpestre	454.3288
Helianthemum oelandicum subsp. incanum	438.5904
Helianthemum oelandicum subsp. italicum	484.5742
Helianthemum pilosum	224.0866
Helianthemum salicifolium	394.6438
Helianthemum syriacum	134.9046
Helianthus tuberosus	302.9286
Helichrysum italicum	363.5116
Helichrysum italicum subsp. microphyllum	172.7852
Helichrysum stoechas	484.992
Helictotrichon parlatorei	334.8906
Helictotrichon sedenense subsp. sedenense	405.6348
Helictotrichon sempervirens var. sempervirens	433.8504
Helictotrichon setaceum	197.378
Heliotropium europaeum	451.323
Helleborus foetidus	566.9638
Helleborus lividus subsp. corsicus	282.115
Helleborus viridis	386.5662
Helminthotheca echioides	611.1632
Helosciadium crassipes	95.7034
Helosciadium inundatum	111.8694
Helosciadium nodiflorum	208.4672
Heracleum pyrenaicum	292.9282
Heracleum sphondylium	451.1138
Heracleum sphondylium subsp. elegans	454.9928
Herminium monorchis	223.6314
Herniaria ciliolata subsp. robusta	141.6882
Herniaria glabra	471.034
Hesperis matronalis	354.5754
Heteropogon contortus	396.6148
Hieracium adenophorum	102.2272
Hieracium amplexicaule	519.2206
Hieracium bifidum	617.9654
Hieracium breviscapum	138.028
Hieracium caesium	451.7704
Hieracium cymosum	561.2068
Hieracium glaciale	227.5454
Hieracium glaucinum	321.6296
Hieracium humile	255.5698
Hieracium lachenalii	475.379
Hieracium lactucella	478.7914
Hieracium laevigatum	378.4044
Hieracium lanatum	593.1996
Hieracium lawsonii	433.4504
Hieracium maculatum	329.826
Hieracium murorum	548.2214
Hieracium pallidum	296.4502
Hieracium peleterianum	530.2274
Hieracium pictum	315.1114
Hieracium piliferum	234.99
Hieracium pilosella	588.992
Hieracium praealtum	480.2552
Hieracium praecox	464.4384
Hieracium prenanthoides	453.4526
Hieracium racemosum	498.9282
Hieracium sabaudum	428.7828
Hieracium umbellatum	418.0748
Hieracium villosum	446.6286
Hieracium wiesbaurianum	399.5578
Hieracium x hypeuryum	446.1436
Himantoglossum hircinum subsp. hircinum	539.174
Himantoglossum robertianum	476.4106
Hippocrepis comosa	555.5392
Hippocrepis emerus	504.8586
Hippocrepis multisiliquosa	452.7774
Hippocrepis scorpioides	339.3628
Hippophae rhamnoides	396.3626
Hippuris vulgaris	128.7586
Holandrea carvifolia	282.4148
Holcus lanatus	427.3002
Holcus mollis	302.499
Holosteum umbellatum	422.712
Homogyne alpina	398.1898
Honckenya peploides	116.8434
Hordelymus europaeus	344.3082
Hordeum marinum	248.7286
Hordeum marinum subsp. gussoneanum	146.7984
Hordeum murinum	462.808
Hordeum murinum subsp. leporinum	394.4314
Hordeum secalinum	188.8016
Hormathophylla spinosa	244.0908
Horminum pyrenaicum	328.6914
Hornungia petraea	481.459
Hottonia palustris	92.1428
Humulus lupulus	332.4196
Huperzia selago subsp. selago	298.0494
Hyacinthoides italica	502.8952
Hyacinthoides non-scripta subsp. non-scripta	213.3358
Hydrocharis morsus-ranae	105.1782
Hydrocotyle vulgaris	223.2752
Hylotelephium anacampseros	408.73
Hylotelephium maximum	388.6058
Hylotelephium telephium	470.528
Hymenolobus procumbens subsp. procumbens	162.6322
Hyoscyamus niger	163.33
Hyoseris radiata	530.1798
Hyparrhenia hirta	329.7632
Hyparrhenia sinaica	204.355
Hypecoum procumbens	134.746
Hypericum androsaemum	372.3214
Hypericum coris	393.96
Hypericum elodes	130.9106
Hypericum hircinum	299.1074
Hypericum hirsutum	428.7428
Hypericum humifusum	384.8748
Hypericum hyssopifolium	608.7782
Hypericum linariifolium	121.6488
Hypericum maculatum	477.4296
Hypericum montanum	563.2048
Hypericum nummularium	282.6038
Hypericum perfoliatum	438.1458
Hypericum perforatum	647.5374
Hypericum pulchrum	270.2002
Hypericum richeri	495.669
Hypericum richeri subsp. burseri	333.9864
Hypericum tetrapterum	415.7766
Hypochaeris achyrophorus	491.9822
Hypochaeris cretensis	249.1212
Hypochaeris glabra	448.0584
Hypochaeris maculata	630.5156
Hypochaeris radicata	426.2412
Hypochaeris robertia	207.7096
Hypochaeris uniflora	362.0696
Hyssopus officinalis	347.4296
Iberis amara	317.81
Iberis linifolia subsp. linifolia	499.3174
Iberis pinnata	447.868
Iberis saxatilis	321.4286
Iberis sempervirens	417.1638
Ilex aquifolium	307.5638
Illecebrum verticillatum	206.1066
Impatiens glandulifera	340.2142
Impatiens noli-tangere	277.5566
Impatiens parviflora	370.0936
Imperata cylindrica	207.7812
Imperatoria ostruthium	386.851
Inula britannica	175.075
Inula conyza	556.7098
Inula hirta	553.0998
Inula montana	446.112
Inula salicina	577.5678
Inula spiraeifolia	511.8534
Iris foetidissima	345.3896
Iris latifolia	353.2512
Iris lutescens	444.5608
Iris pseudacorus	282.7474
Isatis tinctoria	582.6616
Isoetes duriei	275.2816
Isoetes histrix	152.2646
Isoetes velata	63.029
Isolepis cernua	229.4292
Isolepis fluitans	85.0714
Isolepis setacea	285.687
Isopyrum thalictroides	215.9666
Jacobaea adonidifolia	386.5064
Jacobaea aquatica	189.8056
Jacobaea erratica	332.2584
Jacobaea erucifolia	540.6128
Jacobaea incana	218.1916
Jacobaea maritima	382.7972
Jacobaea paludosa	218.6494
Jacobaea vulgaris	455.5782
Jasione crispa	173.2602
Jasione laevis subsp. laevis	359.8644
Jasione maritima	135.6022
Jasione montana	465.0134
Jasminum fruticans	465.0566
Juglans regia	503.5514
Juncus acutus	227.9212
Juncus alpinoarticulatus subsp. alpinoarticulatus	266.0978
Juncus anceps	233.3494
Juncus articulatus	356.9906
Juncus bufonius	437.4016
Juncus bulbosus subsp. bulbosus	182.486
Juncus bulbosus subsp. kochii	66.3192
Juncus capitatus	280.3538
Juncus compressus	248.2754
Juncus conglomeratus	324.1598
Juncus effusus	312.3376
Juncus filiformis	196.5598
Juncus gerardi subsp. gerardi	145.8624
Juncus heterophyllus	114.6018
Juncus hybridus	199.5232
Juncus inflexus	324.701
Juncus jacquini	177.1032
Juncus maritimus	179.8946
Juncus pygmaeus	211.5264
Juncus squarrosus	157.4208
Juncus subnodulosus	236.119
Juncus subulatus	78.2962
Juncus tenageia	220.5508
Juncus tenuis	284.997
Juncus trifidus	278.226
Juncus triglumis	155.0896
Juniperus communis	574.6334
Juniperus communis subsp. nana	492.2214
Juniperus oxycedrus	411.46
Juniperus oxycedrus subsp. macrocarpa	106.5628
Juniperus phoenicea	421.6404
Juniperus sabina	427.2572
Juniperus thurifera	353.7072
Kalmia procumbens	164.148
Katapsuxis silaifolia	408.3318
Kernera saxatilis	419.9974
Kickxia elatine subsp. elatine	356.8194
Kickxia spuria subsp. spuria	376.6502
Knautia arvensis	510.3034
Knautia arvernensis	365.6842
Knautia basaltica	242.9724
Knautia dipsacifolia	527.7054
Knautia foreziensis	218.3328
Knautia integrifolia	361.4666
Knautia timeroyi subsp. collina	436.718
Knautia timeroyi subsp. timeroyi	209.7264
Koeleria glauca	212.5262
Koeleria macrantha	412.1922
Koeleria pyramidata	381.9652
Koeleria vallesiana	476.1054
Laburnum alpinum	424.1348
Laburnum anagyroides	380.612
Lactuca alpina	273.2556
Lactuca muralis	495.7768
Lactuca perennis	644.382
Lactuca plumieri	348.2076
Lactuca saligna	268.2402
Lactuca serriola	597.4122
Lactuca viminea	520.05
Lactuca virosa	550.9806
Lagurus ovatus	334.3188
Lamium album	360.9622
Lamium amplexicaule	488.1328
Lamium galeobdolon	288.7336
Lamium galeobdolon subsp. montanum	293.3906
Lamium maculatum	429.4948
Lamium purpureum	441.934
Laphangium luteoalbum	263.2092
Lapsana communis	599.265
Larix decidua	476.3294
Laserpitium gallicum	531.1176
Laserpitium halleri	280.4426
Laserpitium latifolium	578.5498
Laserpitium nestleri	518.2174
Laserpitium siler	603.3452
Lathraea clandestina	255.685
Lathraea squamaria	221.9812
Lathyrus angulatus	274.928
Lathyrus annuus	518.847
Lathyrus aphaca	751.8956
Lathyrus bauhinii	388.3026
Lathyrus cicera	504.5072
Lathyrus filiformis	483.4216
Lathyrus hirsutus	407.2122
Lathyrus latifolius	577.6962
Lathyrus linifolius var. montanus	487.7266
Lathyrus niger	481.434
Lathyrus nissolia	494.0852
Lathyrus ochraceus subsp. occidentalis	444.0316
Lathyrus palustris	200.6726
Lathyrus pratensis	528.2794
Lathyrus setifolius	450.6324
Lathyrus sphaericus	591.4288
Lathyrus sylvestris	556.754
Lathyrus tuberosus	530.7506
Lathyrus venetus	243.8802
Lathyrus vernus	407.5606
Laurus nobilis	499.8362
Lavandula angustifolia subsp. angustifolia	490.4588
Lavandula latifolia	426.3798
Lavandula stoechas	389.8664
Leersia oryzoides	183.5458
Legousia hybrida	426.427
Legousia speculum-veneris	321.632
Lemna gibba	61.6746
Lemna minor	116.3596
Lemna minuta	51.7694
Lemna trisulca	82.6886
Leontodon crispus	484.8014
Leontodon hirtus	383.3278
Leontodon hispidus	534.8996
Leontodon hispidus var. glabratus	351.686
Leontodon montanus	177.4764
Leontodon saxatilis subsp. rothii	336.4088
Leontodon saxatilis subsp. saxatilis	349.1008
Leontodon tuberosus	451.6614
Leontopodium nivale	349.978
Lepidium campestre	531.1562
Lepidium draba	435.8864
Lepidium graminifolium	379.3266
Lepidium heterophyllum	234.393
Lepidium squamatum	202.1388
Lepidium virginicum	284.6252
Leucanthemopsis alpina	231.6258
Leucanthemum adustum	491.0186
Leucanthemum atratum	395.6504
Leucanthemum atratum subsp. ceratophylloides	314.6356
Leucanthemum atratum subsp. coronopifolium	401.5688
Leucanthemum delarbrei	276.4646
Leucanthemum graminifolium var. graminifolium	365.8686
Leucanthemum pallens subsp. pallens	403.764
Leucanthemum virgatum	393.0292
Leucanthemum vulgare	488.377
Leucojum vernum	212.18
Libanotis pyrenaica	414.5066
Libanotis pyrenaica var. libanotis	301.9136
Ligustrum vulgare	447.1888
Lilium martagon	542.859
Lilium pomponium	599.982
Limbarda crithmoides	144.8078
Limodorum abortivum	543.0148
Limoniastrum monopetalum	76.8416
Limonium articulatum	94.5326
Limonium auriculiursifolium subsp. auriculiursifolium	83.0938
Limonium bellidifolium	51.2906
Limonium binervosum	60.2878
Limonium contortirameum	58.1596
Limonium diffusum	25.6396
Limonium dodartii subsp. dodartii	76.9668
Limonium echioides	278.2688
Limonium ferulaceum	67.2846
Limonium humile	15.675
Limonium narbonense	80.7328
Limonium obtusifolium	59.055
Limonium ovalifolium	32.9802
Limonium pseudominutum	103.936
Limonium virgatum	147.6768
Limonium vulgare	99.1962
Limosella aquatica	147.7448
Linaria alpina	285.1546
Linaria arvensis	314.9006
Linaria pelisseriana	331.45
Linaria repens	545.9816
Linaria simplex	550.732
Linaria supina	548.2936
Linaria vulgaris	555.6666
Lindernia dubia subsp. major	120.4388
Linum alpinum	478.6868
Linum campanulatum	403.7892
Linum catharticum	487.5014
Linum leonii	437.259
Linum maritimum	201.7344
Linum narbonense	519.3934
Linum strictum	529.1992
Linum suffruticosum subsp. appressum	476.2702
Linum tenuifolium	427.9092
Linum trigynum	498.7842
Linum usitatissimum subsp. angustifolium	494.2116
Linum viscosum	376.622
Liparis loeselii	153.0004
Listera cordata	225.4464
Listera ovata	539.0604
Lithodora fruticosa	180.4534
Lithospermum officinale	536.1358
Littorella uniflora	132.9452
Lobelia urens	167.9446
Lobularia maritima	445.8338
Lolium multiflorum	385.8008
Lolium perenne	361.9016
Lolium rigidum	427.0128
Lomelosia rutifolia	103.9226
Loncomelos pyrenaicus	462.186
Lonicera alpigena	460.7214
Lonicera caerulea	303.7968
Lonicera etrusca	503.638
Lonicera implexa	382.4748
Lonicera nigra	371.3518
Lonicera periclymenum	261.3774
Lonicera xylosteum	408.8472
Lotus alpinus	394.496
Lotus angustissimus	338.6578
Lotus angustissimus subsp. hispidus	266.4222
Lotus corniculatus	628.9654
Lotus corniculatus subsp. tenuis	353.4892
Lotus cytisoides	200.102
Lotus edulis	428.8276
Lotus herbaceus subsp. gracilis	237.8344
Lotus ornithopodioides	424.7896
Lotus parviflorus	233.679
Lotus pedunculatus	273.5152
Lotus preslii	108.9374
Ludwigia palustris	150.866
Lunaria rediviva	276.545
Lupinus angustifolius	248.7566
Lupinus micranthus	183.4566
Luronium natans	109.94
Luzula alpinopilosa subsp. alpinopilosa	271.8884
Luzula campestris	421.5016
Luzula desvauxii	218.4758
Luzula forsteri	469.7448
Luzula lutea	276.9878
Luzula luzulina	325.0044
Luzula luzuloides var. luzuloides	212.7336
Luzula multiflora subsp. multiflora	371.1886
Luzula nivea	415.2066
Luzula nutans	423.635
Luzula pedemontana	266.2478
Luzula pilosa	246.473
Luzula spicata	333.3206
Luzula sudetica	340.2464
Luzula sylvatica	429.086
Luzula sylvatica subsp. sieberi	275.2404
Lycopersicon esculentum	303.3664
Lycopodiella inundata	93.9232
Lycopodium annotinum	161.8636
Lycopodium clavatum	192.8392
Lycopsis arvensis	351.9102
Lycopus europaeus	347.709
Lysimachia arvensis	569.4756
Lysimachia arvensis f. parviflora	225.7202
Lysimachia arvensis subsp. caerulea	550.6856
Lysimachia linum-stellatum	493.6342
Lysimachia maritima	119.6906
Lysimachia nemorum	357.7744
Lysimachia nummularia	337.2422
Lysimachia tenella	243.833
Lysimachia vulgaris	289.9036
Lythrum borysthenicum	117.2536
Lythrum hyssopifolia	300.3862
Lythrum portula	199.7144
Lythrum salicaria	321.4334
Maianthemum bifolium	324.6794
Malcolmia littorea	131.169
Malcolmia ramosissima	151.127
Malus sylvestris	399.5698
Malva dendromorpha	160.1534
Malva moschata	333.2772
Malva sylvestris	534.0132
Malva wigandii	289.7046
Marrubium vulgare	512.3062
Matricaria discoidea	266.128
Matricaria maritima subsp. maritima	199.445
Matricaria recutita	338.456
Matthiola incana	204.2782
Matthiola sinuata	160.9898
Matthiola tricuspidata	154.3558
Meconopsis cambrica	307.4006
Medicago arabica	432.8072
Medicago arborea	277.5438
Medicago littoralis	248.829
Medicago lupulina	617.7504
Medicago marina	156.9684
Medicago minima	602.4066
Medicago monspeliaca	438.3356
Medicago orbicularis	565.4124
Medicago polymorpha var. denticulata	552.7202
Medicago rigidula	478.3306
Medicago sativa	573.4252
Medicago sativa subsp. falcata	649.6898
Medicago suffruticosa	390.158
Medicago truncatula	438.2796
Melampyrum arvense	404.757
Melampyrum cristatum	354.1778
Melampyrum nemorosum	451.3246
Melampyrum pratense	353.385
Melampyrum sylvaticum	406.7028
Melica amethystina	379.189
Melica ciliata	599.2712
Melica ciliata subsp. magnolii	404.843
Melica minuta	400.3096
Melica nutans	451.6932
Melica uniflora	347.663
Melilotus albus	546.2386
Melilotus altissimus	469.8256
Melilotus officinalis	481.636
Melilotus sulcatus	429.7626
Melittis melissophyllum	455.7804
Mentha aquatica	323.4946
Mentha arvensis	350.1618
Mentha longifolia	416.628
Mentha pulegium	316.6322
Mentha spicata subsp. spicata	219.4646
Mentha x niliaca	428.0634
Menyanthes trifoliata	175.2364
Mercurialis annua	534.5298
Mercurialis perennis	384.2792
Mesembryanthemum nodiflorum	85.258
Mespilus germanica	203.6352
Meum athamanticum	386.4348
Mibora minima	319.7436
Micropyrum tenellum f. tenellum	320.5532
Microthlaspi perfoliatum	570.4012
Milium effusum	280.3452
Minuartia capillacea	319.1208
Minuartia hybrida subsp. tenuifolia	567.8742
Minuartia laricifolia	398.3786
Minuartia mediterranea	336.8638
Minuartia recurva	196.733
Minuartia rostrata	448.6418
Minuartia rubra	311.8672
Minuartia rupestris	196.0412
Minuartia sedoides	216.556
Minuartia verna	403.0554
Misopates orontium	600.6278
Moehringia muscosa	336.755
Moehringia pentandra	331.7192
Moehringia trinervia	365.4108
Moenchia erecta	317.5774
Molinia caerulea	319.4154
Moneses uniflora	410.6158
Monotropa hypopitys	569.4584
Montia fontana subsp. chondrosperma	255.064
Montia fontana subsp. fontana	196.3358
Murbeckiella pinnatifida subsp. pinnatifida	202.1016
Muscari botryoides	383.018
Muscari comosum	700.0764
Muscari neglectum	589.4182
Mutellina adonidifolia var. mutellina	250.878
Mutellina corsica	132.4958
Myosotis alpestris	448.2462
Myosotis arvensis	591.179
Myosotis corsicana subsp. pyrenaearum	171.076
Myosotis discolor subsp. discolor	431.7654
Myosotis laxa subsp. cespitosa	270.1566
Myosotis nemorosa subsp. nemorosa	217.4266
Myosotis ramosissima	558.3998
Myosotis scorpioides	297.127
Myosotis sicula	127.728
Myosotis stricta	333.1946
Myosotis sylvatica	536.2696
Myosoton aquaticum	368.7082
Myosurus minimus	152.3602
Myrica gale	117.0152
Myriophyllum alterniflorum	70.6168
Myriophyllum spicatum	83.8314
Myriophyllum verticillatum	79.2062
Myrrhis odorata	481.9976
Myrtus communis	350.5446
Najas marina subsp. marina	70.7982
Najas minor	62.2528
Narcissus assoanus	345.7396
Narcissus poeticus	434.8188
Narcissus pseudonarcissus	386.5166
Narcissus tazetta	315.7162
Nardus stricta	375.43
Narthecium ossifragum	119.2918
Nasturtium officinale	186.1352
Neatostema apulum	299.2338
Neotinea maculata	545.768
Neotinea ustulata	489.9874
Neottia nidus-avis	437.1744
Nepeta nepetella	543.588
Neslia paniculata	300.6036
Nigella damascena	603.017
Noccaea brachypetala	460.16
Noccaea brevistyla	143.5924
Noccaea montana subsp. montana	260.2282
Noccaea rotundifolia subsp. rotundifolia	185.5444
Nuphar lutea	92.7922
Nymphaea alba	81.5398
Nymphoides peltata	85.896
Odontites luteus	507.2072
Odontites luteus subsp. lanceolatus	449.6976
Odontites vernus subsp. serotinus	486.4186
Odontites vernus subsp. vernus	465.8178
Odontites viscosus	335.0032
Oenanthe aquatica	169.0752
Oenanthe crocata	234.603
Oenanthe fistulosa	183.187
Oenanthe globulosa	148.8234
Oenanthe lachenalii	315.754
Oenanthe peucedanifolia	254.9696
Oenanthe pimpinelloides	528.3384
Oenanthe silaifolia	167.1604
Oenothera biennis	430.9992
Olea europaea	444.4126
Olea europaea var. sylvestris	296.2452
Onobrychis saxatilis	354.334
Onobrychis supina	406.572
Onobrychis viciifolia	466.951
Onobrychis viciifolia subsp. montana	434.3118
Ononis cristata	420.5692
Ononis diffusa	91.1114
Ononis fruticosa	307.4894
Ononis hispanica subsp. ramosissima	163.5304
Ononis minutissima	411.6924
Ononis natrix	561.4972
Ononis pusilla	463.6694
Ononis reclinata	387.744
Ononis rotundifolia	333.2854
Ononis spinosa	590.3934
Ononis spinosa subsp. antiquorum	435.5172
Ononis spinosa subsp. maritima	365.3546
Ononis spinosa var. procurrens	429.34
Ononis striata	401.7402
Ononis variegata	79.3906
Onopordum acanthium subsp. acanthium	398.5604
Onopordum illyricum	276.932
Onosma fastigiata subsp. fastigiata	358.2192
Ophioglossum lusitanicum	116.046
Ophioglossum vulgatum	358.0586
Ophrys apifera	498.2192
Ophrys aranifera	516.0154
Ophrys fuciflora	437.048
Ophrys fusca	467.3224
Ophrys insectifera	377.8134
Ophrys scolopax	523.3906
Orchis anthropophora	551.2188
Orchis mascula	581.7686
Orchis militaris	520.1552
Orchis purpurea	496.338
Orchis simia	418.1876
Oreochloa disticha	116.1314
Oreopteris limbosperma	300.8308
Oreoselinum nigrum	621.3074
Origanum vulgare	558.7184
Ornithogalum gussonei	492.3736
Ornithogalum umbellatum	673.121
Ornithopus compressus	394.4316
Ornithopus perpusillus	286.3574
Ornithopus pinnatus	263.66
Orobanche alba	533.271
Orobanche amethystea	310.8574
Orobanche caryophyllacea	543.0628
Orobanche gracilis	466.1624
Orobanche hederae	515.6666
Orobanche rapum-genistae	314.7692
Orobanche teucrii	289.8024
Orthilia secunda	427.832
Oryza sativa	56.1978
Osmunda regalis	217.7194
Ostrya carpinifolia	440.374
Osyris alba	463.9792
Oxalis acetosella	321.3894
Oxalis dillenii	236.83
Oxalis fontana	420.364
Oxalis pes-caprae	281.5588
Oxyria digyna	161.071
Oxytropis campestris subsp. campestris	367.581
Oxytropis foucaudii	196.7004
Oxytropis halleri subsp. halleri	283.655
Oxytropis helvetica	289.0764
Oxytropis lapponica	204.3816
Oxytropis neglecta	213.4394
Pachypleurum mutellinoides	200.6322
Paeonia officinalis	483.825
Paliurus spina-christi	277.7196
Pallenis maritima	161.0388
Pallenis spinosa	589.2858
Pancratium illyricum	285.0306
Pancratium maritimum	173.3578
Panicum capillare	190.203
Papaver argemone	406.6366
Papaver dubium	555.4656
Papaver rhoeas	529.6854
Paradisea liliastrum	424.9268
Paragymnopteris marantae	323.2414
Parapholis filiformis	130.7654
Parapholis incurva	226.3074
Pardoglossum cheirifolium subsp. cheirifolium	362.696
Parentucellia latifolia	407.4106
Parentucellia viscosa	382.0662
Parietaria judaica	317.7766
Parietaria officinalis	437.3878
Paris quadrifolia	335.431
Parnassia palustris	364.2678
Paronychia argentea	255.6558
Paronychia echinulata	284.7742
Paronychia kapela	428.1738
Paronychia kapela subsp. serpyllifolia	381.0924
Paronychia polygonifolia	271.0384
Paspalum distichum	165.619
Pastinaca sativa	532.4438
Pastinaca sativa var. arvensis	329.969
Pedicularis comosa	470.7366
Pedicularis foliosa	441.4828
Pedicularis gyroflexa	437.171
Pedicularis kerneri	244.5474
Pedicularis mixta	166.266
Pedicularis palustris	211.5854
Pedicularis pyrenaica	294.14
Pedicularis rosea	245.1822
Pedicularis rostratospicata subsp. helvetica	308.804
Pedicularis sylvatica	279.5722
Pedicularis tuberosa	259.2286
Pedicularis verticillata	340.319
Persicaria alpina	377.8114
Persicaria amphibia	220.2666
Persicaria bistorta	420.3578
Persicaria hydropiper	311.664
Persicaria lapathifolia	319.3326
Persicaria maculosa	385.6966
Persicaria minor	157.4322
Persicaria mitis	361.821
Persicaria vivipara	417.3394
Petasites albus	349.6148
Petasites hybridus subsp. hybridus	506.0204
Petrocallis pyrenaica	213.1308
Petrorhagia dubia	291.211
Petrorhagia prolifera	605.443
Petrorhagia saxifraga subsp. saxifraga	545.2148
Peucedanum gallicum	203.9128
Peucedanum officinale	455.9274
Phagnalon saxatile	301.581
Phagnalon sordidum	339.9034
Phalaris arundinacea	309.1438
Phedimus stellatus	331.8782
Phegopteris connectilis	322.7102
Phillyrea angustifolia	376.4562
Phillyrea latifolia	355.966
Phillyrea media	406.243
Phleum alpinum	441.1754
Phleum arenarium	326.8868
Phleum phleoides	449.5054
Phleum pratense	478.1482
Phleum pratense subsp. serotinum	666.6914
Phlomis lychnitis	341.4774
Phragmites australis	306.5362
Phyteuma betonicifolium	481.2558
Phyteuma globulariifolium subsp. pedemontanum	203.3778
Phyteuma hemisphaericum	268.497
Phyteuma michelii	469.7762
Phyteuma nigrum	374.2778
Phyteuma orbiculare	612.942
Phyteuma orbiculare subsp. tenerum	344.6428
Phyteuma ovatum	364.0976
Phyteuma pyrenaicum	368.9216
Phyteuma scorzonerifolium	392.5092
Phyteuma serratum	129.1342
Phyteuma spicatum	483.8076
Phyteuma spicatum subsp. occidentale	174.3864
Picea abies	404.3978
Picris hieracioides	641.158
Picris hieracioides subsp. spinulosa	550.4942
Pilularia globulifera	72.3244
Pimpinella major	534.021
Pimpinella saxifraga	494.4792
Pimpinella tragium	433.607
Pinguicula corsica	89.2496
Pinguicula grandiflora	270.8706
Pinguicula lusitanica	88.1254
Pinguicula vulgaris	286.3588
Pinus cembra	319.8754
Pinus halepensis	369.5546
Pinus mugo	390.6912
Pinus mugo subsp. uncinata	418.383
Pinus nigra	450.4446
Pinus nigra subsp. laricio	260.128
Pinus nigra subsp. salzmannii	265.0464
Pinus pinaster	425.8856
Pinus pinea	295.7346
Pinus strobus	130.8656
Pinus sylvestris	512.9114
Piptatherum caerulescens	273.3278
Piptatherum miliaceum	520.4502
Piptatherum paradoxum	284.6678
Pistacia lentiscus	378.3262
Pistacia terebinthus	390.0522
Pittosporum tobira	253.147
Plantago afra	512.2054
Plantago alpina	364.4304
Plantago argentea	412.416
Plantago atrata subsp. atrata	348.0216
Plantago atrata subsp. fuscescens	505.0752
Plantago bellardii	360.2678
Plantago coronopus	312.6784
Plantago coronopus subsp. humilis	168.685
Plantago crassifolia	154.311
Plantago holosteum	298.707
Plantago lagopus	465.6612
Plantago lanceolata	555.0708
Plantago major	468.1076
Plantago major subsp. intermedia	295.181
Plantago maritima	82.3932
Plantago maritima subsp. serpentina	538.3014
Plantago media	532.7272
Plantago monosperma	220.5456
Plantago sarda var. sarda	185.5756
Plantago scabra subsp. scabra	416.486
Plantago sempervirens	558.611
Plantago subulata	104.9914
Platanthera bifolia	646.0156
Platanthera chlorantha	570.4856
Poa alpina	478.8884
Poa annua	492.8694
Poa badensis	349.8242
Poa balbisii	209.2774
Poa bulbosa	587.9678
Poa cenisia	277.7584
Poa chaixii	418.1374
Poa compressa	633.0434
Poa laxa	213.597
Poa nemoralis	467.8498
Poa palustris	393.8036
Poa pratensis	551.5704
Poa pratensis subsp. anceps	149.7984
[truncated: 880 more rows]
