# Supplementary material for: Ecological specialization and rarity indices estimated for a large number of plant species in France
Source: Data Brief. 2015 Mar 4;3:165–8. doi: 10.1016/j.dib.2015.02.015 (PMC4510126; doi:10.1016/j.dib.2015.02.015)
Supplement: Supplementary file 1 — Table 1. Index of species ecological specialization using additive partitioning of diversity (θb) for 2879 plants species in France.Table 2. Index of species ecological specialization using multiplicative partitioning of diversity (θwb) for 2879 plants species in France.Table 3. Index of species ecological specialization using multiple-site similarity measure from the Simpson index (Msim) for 2879 plants species in France.Table 4. Species rarity for 2879 plants species in France. [file mmc1.zip › MOBAIED_Tables/Supplementary Table 2.csv]

Sp_name	ind_Theta_WB
Abies alba	15.9477351586454
Acacia dealbata	11.3392270040576
Acer campestre	14.6166705102806
Acer monspessulanum	15.2633522939396
Acer negundo	11.4266995857719
Acer opalus	13.9398481722873
Acer platanoides	12.6433097003094
Acer pseudoplatanus	14.8464549748735
Achillea ligustica	12.5923970432946
Achillea macrophylla	9.3128340558837
Achillea maritima subsp. maritima	9.89039921471493
Achillea millefolium	19.3510773027341
Achillea nana	13.1374756110044
Achillea odorata	13.2902723704206
Achillea ptarmica	11.0797973816599
Achillea tomentosa	13.3962561058186
Achnatherum calamagrostis	12.2541546575580
Acis nicaeensis	7.61341509256827
Aconitum anthora	15.38935241799
Aconitum lycoctonum subsp. neapolitanum	12.2988671394911
Aconitum lycoctonum subsp. vulparia	14.5216320160038
Aconitum napellus	20.0459664403431
Aconitum napellus subsp. lusitanicum	12.6849618846914
Actaea spicata	11.6999352187297
Adenocarpus telonensis	7.1761901371556
Adenostyles alliariae	13.5738603568718
Adenostyles alliariae subsp. pyrenaica	9.38847622947354
Adenostyles alpina subsp. alpina	18.2182422717772
Adenostyles leucophylla	13.910025213767
Adiantum capillus-veneris	13.6916763117110
Adonis flammea	10.2710988670801
Adoxa moschatellina	9.63073649593524
Aegilops ovata	14.3432974118057
Aegilops triuncialis	11.4111270710019
Aegopodium podagraria	14.8307542657907
Aeluropus littoralis	11.2155469542979
Aesculus hippocastanum	9.916273597907
Aethionema saxatile	12.4708149844573
Aethusa cynapium	11.0956583098281
Agrimonia eupatoria	15.8791765166913
Agrimonia procera	12.0208823766673
Agrostemma githago	10.8257642846846
Agrostis alpina	15.5657041545120
Agrostis canina	16.0075360616830
Agrostis capillaris	20.5680477445478
Agrostis capillaris subsp. castellana	16.8110474473528
Agrostis curtisii	10.382539195456
Agrostis pourretii	10.7995096445923
Agrostis rupestris	10.4503028204669
Agrostis stolonifera	24.2724285017479
Agrostis vinealis	7.57579434447748
Ailanthus altissima	15.9856714686621
Aira caryophyllea	19.948269454862
Aira cupaniana	13.9188518342750
Aira elegantissima	13.5818881826316
Aira praecox	14.1729950859371
Aira tenorei	12.3682570664536
Ajuga chamaepitys	16.1576834507958
Ajuga genevensis	14.682137823571
Ajuga pyramidalis subsp. pyramidalis	15.9900453009115
Ajuga reptans	15.7695984310411
Alchemilla alpina	18.6566850739841
Alchemilla colorata	4.93836685901974
Alchemilla conjuncta	11.4183450836275
Alchemilla coriacea	15.6391006843689
Alchemilla fissa	15.7497309487503
Alchemilla flabellata	13.5695568850710
Alchemilla glabra	15.7971319308598
Alchemilla glaucescens	13.4345245339006
Alchemilla hoppeana	17.8296513342599
Alchemilla pentaphyllea	9.55315006846258
Alchemilla saxatilis	18.6770022241185
Alchemilla vulgaris	16.4374812082990
Alchemilla xanthochlora	12.2442255331866
Alisma gramineum	14.8823400801005
Alisma plantago-aquatica	19.7124257517692
Alliaria petiolata	14.0063322930198
Allium acutiflorum	8.11122918877518
Allium angulosum	8.0647074318096
Allium carinatum	14.169414481382
Allium chamaemoly	12.3394750458329
Allium coloratum	8.91447231215804
Allium commutatum	13.7147362087514
Allium flavum	10.2290646258176
Allium lusitanicum	15.5114006281002
Allium moschatum	9.24764278393302
Allium narcissiflorum	14.8893236032972
Allium oleraceum	14.8425375728671
Allium paniculatum	11.7945335998877
Allium roseum	17.7199800948942
Allium schoenoprasum	19.6658872346605
Allium scorodoprasum	8.4661917587032
Allium sphaerocephalon	17.910631701997
Allium subhirsutum	11.4828209764919
Allium triquetrum	18.5647682087778
Allium ursinum	10.4116435615289
Allium victorialis	12.7028561573183
Allium vineale	18.6385113735195
Alnus alnobetula subsp. alnobetula	12.1528527987256
Alnus alnobetula subsp. suaveolens	14.2345191789347
Alnus cordata	11.5647252858432
Alnus glutinosa	15.2924569526868
Alnus incana	9.3775369263959
Alopecurus aequalis	16.5445875403027
Alopecurus alpinus	11.2732693137531
Alopecurus bulbosus	15.2587737923996
Alopecurus geniculatus	12.7355399432521
Alopecurus myosuroides	13.9818173599392
Alopecurus pratensis	9.85757641662115
Alopecurus rendlei	6.48839292244168
Althaea hirsuta	12.0639616418547
Althaea officinalis	17.9914242028913
Alyssum alyssoides	17.2071472725115
Alyssum montanum	17.1851122446353
Amaranthus blitum subsp. emarginatus	6.07154265615694
Amaranthus blitum var. blitum	9.4205849240115
Amaranthus hybridus	9.59445748536298
Amaranthus hybridus subsp. bouchonii	7.36004155749859
Amaranthus retroflexus	15.9359958599854
Ambrosia artemisiifolia	11.9254251964394
Amelanchier ovalis	15.5133920235013
Ammophila arenaria	18.7230779832451
Ammophila arenaria subsp. arundinacea	10.3158329961979
Anacamptis laxiflora	12.7905593009165
Anacamptis morio	13.7956276082308
Anacamptis palustris	14.4718103996416
Anacamptis picta	9.92729492265734
Anacamptis pyramidalis	12.8127237357111
Anarrhinum bellidifolium	15.9010807618872
Anchusa crispa	7.76111304828745
Anchusa italica	11.2214175868231
Andromeda polifolia	9.93881452914095
Andropogon distachyos	9.49270432075695
Androsace carnea	12.5204105305242
Androsace chaixii	9.22275692230004
Androsace maxima	10.3440769588349
Androsace obtusifolia	9.08753740048925
Androsace vandellii	9.39248352202912
Androsace villosa	14.5501328279012
Androsace vitaliana subsp. vitaliana	12.2855029140950
Andryala integrifolia	20.5480611452413
Anemone baldensis	12.2800872250711
Anemone hepatica	16.0133399291002
Anemone hortensis	10.8062157521057
Anemone narcissiflora subsp. narcissiflora	13.3070530148952
Anemone nemorosa	13.0338849491097
Anemone ranunculoides	7.19408627313918
Angelica razulii	11.6441165331012
Angelica sylvestris	16.903390384144
Antennaria carpatica	9.97925656485789
Antennaria dioica	16.5908529787012
Anthemis arvensis	19.0248792112174
Anthemis cotula	14.9987339223857
Anthemis maritima	14.7208770435303
Anthemis saxatilis var. saxatilis	12.6728732487957
Anthericum liliago	17.5292309692219
Anthericum ramosum	11.8949825605009
Anthoxanthum aristatum	7.5867167764031
Anthoxanthum odoratum	20.2279805895176
Anthoxanthum odoratum var. villosum	11.7788208508424
Anthoxanthum ovatum	11.9218301013041
Anthriscus caucalis var. caucalis	20.3640244221905
Anthriscus sylvestris	15.9546398767901
Anthyllis barba-jovis	9.74398103892865
Anthyllis hermanniae	12.9925581351458
Anthyllis montana	15.4960740785772
Anthyllis vulneraria	17.7958434806096
Anthyllis vulneraria subsp. alpestris	15.6468784218989
Anthyllis vulneraria subsp. praepropera	17.1819752705671
Anthyllis vulneraria subsp. vulnerarioides	12.2469518622181
Anthyllis vulneraria var. sericea	12.1510618203462
Antirrhinum latifolium	9.3641881703144
Antirrhinum majus	14.3587304707120
Apera spica-venti subsp. spica-venti	10.4590473928719
Aphanes arvensis	17.2106983108653
Aphanes australis	14.4200452004461
Aphyllanthes monspeliensis	11.7137894548169
Apium graveolens	15.1314635918711
Aquilegia pyrenaica	11.3593154539209
Aquilegia vulgaris	16.4523195704037
Arabidopsis arenosa subsp. arenosa	15.4913704055388
Arabidopsis halleri	12.6719083227814
Arabidopsis thaliana	19.0349191940219
Arabis alpina	22.9581910780088
Arabis ciliata var. ciliata	13.5247624203172
Arabis collina	17.0834768620320
Arabis hirsuta	14.6668192435406
Arabis planisiliqua	12.5751935199036
Arabis sagittata	14.4332018433716
Arabis turrita	15.6148038589462
Arbutus unedo	14.9687523021838
Arctium lappa	14.0055469548344
Arctium minus	18.5514407403152
Arctostaphylos alpinus	10.8096464703863
Arctostaphylos uva-ursi var. crassifolius	17.8498293521703
Arenaria aggregata	11.50156033687
Arenaria ciliata	14.4729448069750
Arenaria controversa	5.40098220156278
Arenaria gothica subsp. moehringioides	16.3577410697109
Arenaria grandiflora	15.1121860231819
Arenaria montana	14.0315856923448
Arenaria serpyllifolia	19.4659152801663
Arenaria serpyllifolia subsp. leptoclados	18.9259018419789
Argyrolobium zanonii	11.4869620860116
Arisarum vulgare	12.2686517319720
Aristolochia clematitis	16.8403219309351
Aristolochia pallida	10.9920295701808
Aristolochia pistolochia	13.0470110413654
Aristolochia rotunda	15.835504996131
Aristolochia sempervirens	6.9906277752966
Armeria alpina	12.9131900823743
Armeria arenaria subsp. arenaria	16.5072496885725
Armeria girardii	8.6314455509292
Armeria leucocephala	8.99540295281292
Armeria maritima subsp. maritima	17.9540186911818
Armeria multiceps subsp. multiceps	7.37090529801388
Armeria ruscinonensis	6.05959663183385
Arnica montana	16.5251534613162
Arnoseris minima	13.2069870594049
Arrhenatherum elatius	18.7919191326025
Arrhenatherum elatius subsp. bulbosum	14.6095538470997
Artemisia absinthium	16.3543270886403
Artemisia alba	10.5050058227195
Artemisia arborescens	11.4047245142656
Artemisia caerulescens	10.3037943995749
Artemisia caerulescens subsp. gallica	13.8722338622301
Artemisia campestris	17.9247999961828
Artemisia campestris subsp. glutinosa	11.7709887534056
Artemisia campestris subsp. maritima	8.52170793149688
Artemisia eriantha	8.20156315068216
Artemisia maritima	8.57587728596205
Artemisia umbelliformis	13.0184378422536
Artemisia verlotiorum	12.0951745013557
Artemisia vulgaris	18.6739518755408
Arthrocnemum macrostachyum	14.4224973982266
Arum italicum	16.2912732005684
Arum maculatum	10.1707473008527
Aruncus dioicus	11.2169114973486
Arundo donax	15.4358866259365
Asarina procumbens	14.5202383981248
Asarum europaeum	9.53898968391202
Asparagus acutifolius	14.4567749735299
Asparagus albus	14.6588534916901
Asparagus officinalis	20.4939733771749
Asparagus officinalis subsp. prostratus	8.146379612618
Asperula aristata	15.1725615277947
Asperula arvensis	10.3123722736196
Asperula cynanchica	15.1710912421931
Asperula hirta	11.9596430994675
Asperula purpurea subsp. purpurea	6.2747264298004
Asphodelus albus	18.4180496400936
Asphodelus cerasiferus	18.7226640226514
Asphodelus fistulosus	10.0237864607143
Asphodelus ramosus	18.2845521849983
Asplenium adiantum-nigrum	17.3985575236453
Asplenium ceterach	13.6376015477470
Asplenium fontanum	18.1129147947585
Asplenium marinum	10.4483836049277
Asplenium obovatum subsp. billotii	21.6736486958482
Asplenium obovatum subsp. obovatum	16.4593358838652
Asplenium onopteris	12.6235708564172
Asplenium petrarchae	13.1224583523574
Asplenium ruta-muraria	21.6092425867587
Asplenium scolopendrium subsp. scolopendrium	14.8055155581814
Asplenium septentrionale	23.3684517236714
Asplenium trichomanes	18.2827973329506
Asplenium viride	16.5892951011879
Aster alpinus	16.9711649369821
Aster amellus	9.23575335539639
Astragalus alpinus	11.8650847836045
Astragalus australis	13.0715505840848
Astragalus danicus	12.5926803142708
Astragalus depressus	13.0337884349108
Astragalus glycyphyllos	14.2566201728012
Astragalus hypoglottis subsp. hypoglottis	12.7348167572551
Astragalus incanus	10.0868976182668
Astragalus monspessulanus	13.0455541315441
Astragalus onobrychis	11.3095214916168
Astragalus sempervirens	13.8996771080859
Astragalus vesicarius	10.2788061288601
Astrantia major	15.1344366887396
Astrantia minor	15.1148446789624
Athamanta cretensis	18.4591755878405
Athyrium distentifolium	11.9307603260626
Athyrium filix-femina	14.0802832101706
Atriplex glabriuscula	19.5852703583935
Atriplex laciniata	10.2927377519319
Atriplex littoralis	17.4508807482250
Atriplex patula	15.2799729927182
Atriplex prostrata	27.6706964462563
Atriplex tatarica	18.1153074729485
Atropa belladonna	12.684656294526
Avena barbata	19.3895353138399
Avena sativa	13.4223016082155
Avena sativa subsp. fatua	13.5443106241048
Avena sativa subsp. sterilis	16.777558108247
Avenula bromoides subsp. bromoides	10.7264601176139
Avenula marginata	12.8175161339398
Avenula pratensis	16.6618311772170
Avenula pubescens subsp. pubescens	13.8680133802637
Avenula versicolor subsp. versicolor	13.3091216117814
Azolla filiculoides	9.68864689847024
Baccharis halimifolia	16.5312558537873
Baldellia ranunculoides subsp. ranunculoides	17.7140772436418
Ballota nigra subsp. meridionalis	12.9446031888598
Barbarea vulgaris	16.0918135255413
Bartsia alpina	17.6069607687704
Bartsia trixago	12.1725563155964
Bellardiochloa variegata	14.4712549199978
Bellidiastrum michelii	17.3438546448818
Bellis annua	14.9423548212522
Bellis bernardii	6.18280634025012
Bellis perennis	15.0109597134267
Bellis sylvestris	13.7933644223743
Bellium bellidioides	17.7841782117382
Berardia subacaulis	11.1101654401596
Berberis aetnensis	10.1377856419471
Berberis vulgaris	15.5844771983749
Berteroa incana	13.5595331962727
Berula erecta	16.3401163884003
Beta vulgaris subsp. maritima	22.8342029563358
Betula pendula	17.9287404233750
Betula pubescens subsp. pubescens	18.1742934206486
Bidens cernua	15.1286041459803
Bidens frondosa	13.0925445029571
Bidens radiata	12.8882649177818
Bidens tripartita	19.0336915490257
Bifora radians	10.9319524993767
Biscutella laevigata	17.4435989785294
Biscutella lamottei	9.54389256441916
Biscutella minor	13.7447491498076
Bituminaria bituminosa	12.8078038708313
Blackstonia imperfoliata	13.4651161179308
Blackstonia perfoliata	13.7568695301400
Blechnum spicant	15.0951383393041
Blysmus compressus	12.2566318225563
Bolboschoenus maritimus	22.5083413181736
Bolboschoenus maritimus var. planiculmis	22.4796634761579
Bombycilaena erecta	14.6633803585870
Bothriochloa ischaemum	16.2883885928497
Botrychium lunaria	15.0850109243068
Brachypodium distachyon	14.4911625206347
Brachypodium phoenicoides	12.5836033437890
Brachypodium pinnatum	18.7514275383828
Brachypodium retusum	15.8667497257473
Brachypodium rupestre	17.383055598863
Brachypodium sylvaticum	15.0250938844248
Brassica montana	6.64901358498588
Brassica nigra	16.9140088275244
Brassica oleracea	11.8646199507291
Brassica repanda subsp. saxatilis	13.0383108925694
Brimeura fastigiata	12.7214602392612
Briza maxima	17.5925869336791
Briza media	16.4193222908160
Briza minor	20.2692695513413
Bromus benekenii	9.40419789469416
Bromus commutatus	13.5730268391663
Bromus diandrus subsp. diandrus	12.7946004603714
Bromus diandrus subsp. maximus	21.6850785962693
Bromus erectus	15.4417854322786
Bromus hordeaceus	19.8328724396363
Bromus hordeaceus subsp. divaricatus	11.6607042241240
Bromus hordeaceus subsp. thominei	16.1588709837802
Bromus madritensis	19.3664717241496
Bromus racemosus	9.71472530982999
Bromus ramosus	12.828095070348
Bromus rubens	14.4664059964105
Bromus squarrosus	15.4587904404913
Bromus sterilis	22.4902382401787
Bromus tectorum	16.4818264868988
Bryonia cretica subsp. dioica	17.5378683567836
Buddleja davidii	18.6890901345381
Bufonia paniculata	12.0025544397342
Buglossoides arvensis	14.2821123217244
Buglossoides arvensis subsp. permixta	11.4280535844212
Buglossoides purpurocaerulea	11.9629406205686
Bunias erucago	16.3580166035519
Bunium bulbocastanum	15.6228349437989
Buphthalmum salicifolium	10.1243727236907
Bupleurum angulosum	13.7300267048085
Bupleurum baldense	14.0890578075291
Bupleurum falcatum	13.5502369204390
Bupleurum fruticosum	14.0797037013731
Bupleurum petraeum	13.9227254121790
Bupleurum praealtum	10.0015025564282
Bupleurum ranunculoides	16.254046848956
Bupleurum rigidum	9.7513129535225
Bupleurum stellatum	10.1036396857811
Bupleurum tenuissimum	16.1415491861347
Butomus umbellatus	13.3931198561468
Buxus sempervirens	18.2535587834709
Cakile maritima	15.438958316407
Calamagrostis arundinacea	14.4429381773509
Calamagrostis canescens subsp. canescens	13.3935137775035
Calamagrostis epigejos	19.1408978566208
Calamagrostis varia	15.0460223014846
Calamagrostis villosa	13.6067563407684
Calendula arvensis	15.8511615710562
Calicotome spinosa	10.2746576032396
Calicotome villosa	12.6588141657883
Callitriche brutia var. brutia	13.6515414020075
Callitriche brutia var. hamulata	18.8610225011471
Callitriche obtusangula	11.8921321831130
Callitriche platycarpa	12.5499001282507
Callitriche stagnalis	21.5517644541716
Calluna vulgaris	22.1532145681758
Caltha palustris	16.1159432096132
Calystegia sepium subsp. sepium	19.5285490167374
Calystegia soldanella	15.7885621877118
Campanula alpestris	14.6024547207489
Campanula barbata	10.0600034897919
Campanula cochleariifolia	21.2417834427692
Campanula erinus	13.2929904255836
Campanula ficarioides	12.2566617029357
Campanula glomerata	15.439709850992
Campanula latifolia	12.4695185221769
Campanula medium	7.81049403297032
Campanula patula	14.0345294819598
Campanula persicifolia	12.9246559863493
Campanula rapunculoides	15.2513226029437
Campanula rapunculus	13.5191680292728
Campanula rhomboidalis	13.5275893712722
Campanula rotundifolia	18.5369757113756
Campanula rotundifolia subsp. macrorhiza	13.0017526057631
Campanula scheuchzeri	17.4147051404242
Campanula scheuchzeri subsp. lanceolata	12.0575913335586
Campanula spicata	12.4410774665172
Campanula stenocodon	16.2177200060655
Campanula trachelium	13.2517136100613
Camphorosma monspeliaca	17.7899038880807
Capsella bursa-pastoris	20.2666545194675
Capsella bursa-pastoris subsp. rubella	18.2562228178057
Cardamine alpina	11.5549536244148
Cardamine amara	15.6817292864683
Cardamine flexuosa	13.1743803514751
Cardamine heptaphylla	10.7259424284753
Cardamine hirsuta	24.0819450960650
Cardamine impatiens	14.3152574710644
Cardamine pentaphyllos	10.0503414220215
Cardamine plumieri	11.5926276793121
Cardamine pratensis	15.3221952255778
Cardamine resedifolia	19.5061373829463
Carduus carlinifolius	17.0572917895537
Carduus carlinoides	14.7945727660807
Carduus cephalanthus	13.4441823628871
Carduus crispus	15.6277196452118
Carduus defloratus	16.5762166015243
Carduus litigiosus	8.2168371925118
Carduus medius	12.9736144609832
Carduus nigrescens	14.8344565574366
Carduus nutans	17.1197501890078
Carduus personata	11.9610716301554
Carduus pycnocephalus	16.2165203706561
Carduus tenuiflorus	21.8038178340079
Carex acuta	15.3710398873162
Carex acutiformis	15.5939418105951
Carex alba	10.7802595940020
Carex appropinquata	10.7345379255801
Carex arenaria	19.1585318068623
Carex binervis	10.3751850095673
Carex bohemica	11.4541910367902
Carex brizoides	12.1061187645777
Carex capillaris	12.9290546689529
Carex caryophyllea	17.6430185343728
Carex chordorrhiza	4.42694515363945
Carex curta	13.7944651406905
Carex curvula	11.6137603734187
Carex davalliana	13.1172903439819
Carex diandra	9.47360255637535
Carex digitata	11.5009736621693
Carex dioica	7.3413832196894
Carex distachya	15.4284427185405
Carex distans	15.4649858146537
Carex disticha	11.0787783317514
Carex divisa	15.8626791210622
Carex divisa subsp. chaetophylla	16.4261053325593
Carex divulsa	15.9191525523148
Carex echinata	13.3105162955468
Carex elata	20.2627355273600
Carex elongata	9.21734649354009
Carex ericetorum	12.5667796114395
Carex extensa	16.0719612160402
Carex ferruginea	13.3357596151903
Carex ferruginea subsp. tenax	12.2533740918638
Carex flacca	17.2978950018009
Carex flacca subsp. erythrostachys	17.8526706260109
Carex flava	16.6980891302752
Carex foetida	11.3007607376878
Carex frigida	17.5187856073216
Carex halleriana	14.1917522192328
Carex heleonastes	4.61301355796744
Carex hirta	14.3135784129266
Carex humilis	16.0675359523417
Carex laevigata	10.6539421332794
Carex lasiocarpa	13.0912686971755
Carex limosa	10.3889522589766
Carex liparocarpos subsp. liparocarpos	13.6010463239426
Carex macrostylon	13.8887838036007
Carex melanostachya	4.95482019524225
Carex microcarpa	12.0292949272477
Carex montana	11.7483246353605
Carex myosuroides	11.5409154418036
Carex nigra subsp. intricata	8.92572441763129
Carex nigra subsp. nigra	16.8125015398618
Carex oedipostyla	10.4395293346902
Carex olbiensis	10.2590788716605
Carex ornithopoda	18.0577548359839
Carex ovalis	13.3680277342083
Carex pairae	19.4485994837585
Carex pallescens	14.8307455197964
Carex panicea	15.1008212286174
Carex paniculata	16.9503699670935
Carex parviflora	15.9301288028637
Carex pauciflora	8.04575301244812
Carex pendula	15.0318842939931
Carex pilulifera	15.2712506065402
Carex pseudocyperus	15.7594097438045
Carex pulicaris	13.1849284773628
Carex punctata	18.4586748831891
Carex pyrenaica	11.0493520844850
Carex remota	11.4962909584085
Carex riparia	15.5126011589986
Carex rostrata	15.6018683263271
Carex rupestris	12.9026026679298
Carex sempervirens	17.2276718431529
Carex spicata	17.2663742959225
Carex strigosa	8.09328469312773
Carex sylvatica	11.500970321198
Carex tomentosa	12.2700422060509
Carex trinervis	15.1723115192015
Carex umbrosa var. umbrosa	12.2787552986097
Carex vesicaria	18.0900366681057
Carex viridula subsp. nevadensis	11.7253404537062
Carex viridula subsp. oedocarpa	17.2416972068586
Carex viridula var. elatior	14.4231241989257
Carex vulpina	15.2145709504355
Carex x fulva	12.6504836032070
Carlina acanthifolia	12.6249647657393
Carlina acanthifolia subsp. cynara	11.1303334527279
Carlina acaulis	16.4101106066557
Carlina acaulis subsp. caulescens	11.9936603041173
Carlina corymbosa	15.0580116408773
Carlina macrocephala	9.49221452402921
Carlina vulgaris	14.9639462515884
Carpinus betulus	12.2473927315046
Carpobrotus edulis	15.8434372052926
Carthamus carduncellus	11.3910185043648
Carthamus lanatus	16.6540902308157
Carthamus mitissimus	9.44603867791291
Carum carvi	11.8441131622850
Carum verticillatum	11.3746605780612
Castanea sativa	16.7594335820270
Castroviejoa frigida	6.65020338665437
Catabrosa aquatica	13.547682864308
Catananche caerulea	9.26596765434086
Catapodium marinum	20.8879724069614
Catapodium rigidum	19.6204354566655
Caucalis platycarpos	14.0155256261798
Cedrus atlantica	13.1284347535394
Centaurea aspera	19.2098106732654
Centaurea calcitrapa	13.5970552658980
Centaurea jacea	13.7363021965305
Centaurea jacea subsp. decipiens	8.3434656214804
Centaurea jacea subsp. grandiflora	14.2245694591794
Centaurea jacea subsp. nigra	14.0807974154082
Centaurea jacea subsp. timbalii	9.6945653147402
Centaurea jacea var. decipiens	9.69617342716864
Centaurea jacea var. nemoralis	14.4761078838142
Centaurea jacea var. nigra	9.86494727525796
Centaurea leucophaea subsp. leucophaea	7.46134627429294
Centaurea maculosa	12.5818563869125
Centaurea paniculata	13.7238312469473
Centaurea pannonica	10.4915506954743
Centaurea pectinata	15.9013430255551
Centaurea scabiosa	16.2368211856155
Centaurea solstitialis	13.6869959879243
Centaurea stoebe	7.17877707861722
Centaurea uniflora	11.3721053062119
Centaurea uniflora subsp. nervosa	10.7465050156789
Centaurium erythraea var. erythraea	14.6202198817700
Centaurium littorale	15.4662086220527
Centaurium maritimum	15.9619803969166
Centaurium pulchellum	20.2852720984349
Centaurium spicatum	13.1367669513444
Centaurium tenuiflorum subsp. tenuiflorum	18.9296892421837
Centranthus angustifolius	17.7271156373337
Centranthus calcitrapae	19.3714610002749
Centranthus ruber	9.04413380139048
Cephalanthera damasonium	13.6700672319058
Cephalanthera longifolia	15.1810248792819
Cephalanthera rubra	15.6950856150550
Cephalaria leucantha	8.10536457346513
Cerastium alpinum	17.6935442571152
Cerastium alpinum var. nevadense	6.57590945304252
Cerastium arvense	20.1880223030269
Cerastium arvense subsp. molle	9.35321726142133
Cerastium arvense subsp. strictum	14.0802382514475
Cerastium balearicum	8.66663969398421
Cerastium brachypetalum	15.5408573490758
Cerastium cerastoides	13.9990494780183
Cerastium diffusum subsp. diffusum	14.61896569903
Cerastium dubium	7.24129821209036
Cerastium fontanum	12.6182692532988
Cerastium fontanum subsp. vulgare	13.2523270057911
Cerastium glomeratum	22.3144086574988
Cerastium latifolium	12.4535506458699
Cerastium pumilum	18.0953358443003
Cerastium semidecandrum	19.7782030670937
Cerastium stenopetalum	12.2640796951242
Ceratocapnos claviculata subsp. claviculata	12.2190620107401
Ceratonia siliqua	7.34561235554207
Ceratophyllum demersum	11.8724311585250
Cerinthe minor	11.1128473620006
Cervaria rivini	12.0050516349179
Chaenorrhinum minus	18.1358263343391
Chaenorrhinum origanifolium	15.0033239640841
Chaenorrhinum rubrifolium	10.3091033884753
Chaerophyllum aureum	13.3653484263459
Chaerophyllum hirsutum	16.2320706634948
Chaerophyllum temulum	15.200423584323
Chaerophyllum villarsii	11.1025953523756
Chamaemelum nobile	15.6914104937453
Chamaerops humilis	7.04989420001861
Chelidonium majus	16.8973632352921
Chenopodium album	19.3360597350241
Chenopodium bonus-henricus	20.3238145118753
Chenopodium glaucum	9.11607855492925
Chenopodium murale	18.251966727527
Chenopodium polyspermum	12.2433774564747
Chenopodium rubrum	18.5570510552409
Chenopodium vulvaria	14.0209943329591
Chondrilla juncea	20.0805070832434
Chrysopogon gryllus	12.8217489106106
Chrysosplenium alternifolium	10.5140223052721
Chrysosplenium oppositifolium	12.3324425432387
Cicendia filiformis	13.9591086663951
Cichorium intybus	19.1168247200656
Circaea lutetiana	10.8880957413542
Circaea x intermedia	8.13495904675091
Cirsium acaule	13.9638525537909
Cirsium arvense	19.7446308077513
Cirsium dissectum	12.5313110865265
Cirsium eriophorum	16.9603785234346
Cirsium erisithales	14.3264611517009
Cirsium ferox	9.66433288555754
Cirsium filipendulum	9.74766297519296
Cirsium monspessulanum	14.4787397725600
Cirsium oleraceum	14.8827952415479
Cirsium palustre	15.8504498458808
Cirsium rivulare	12.1696463619929
Cirsium spinosissimum	14.1564764290650
Cirsium tuberosum	14.6053577413335
Cirsium vulgare	20.9694242797743
Cistus albidus	10.8757307857926
Cistus creticus var. corsicus	14.0172916177407
Cistus creticus var. eriocephalus	15.4276704750922
Cistus crispus	6.76792389038471
Cistus halimifolius subsp. halimifolius	11.5692407994618
Cistus ladanifer	5.65833526347864
Cistus laurifolius	11.9864670908553
Cistus monspeliensis	16.7681920236491
Cistus salviifolius	18.1444906376219
Cladanthus mixtus	13.5496720266544
Cladium mariscus	17.2301894480577
Clematis alpina	11.5519443615232
Clematis flammula	11.9408062545108
Clematis vitalba	16.2296289706481
Clinopodium acinos	18.1868281774491
Clinopodium alpinum subsp. alpinum	17.0473339196819
Clinopodium ascendens	12.0700164130114
Clinopodium grandiflorum	11.7085613751833
Clinopodium menthifolium	11.7791945314945
Clinopodium nepeta	19.1136196622745
Clinopodium vulgare	15.8121838576919
Clypeola jonthlaspi	12.3032778775336
Cneorum tricoccon	10.2966400660805
Cochlearia aestuaria	7.7321898900988
Cochlearia anglica	5.52010410330231
Cochlearia danica	17.4117089574878
Cochlearia officinalis	13.2482896822450
Coincya cheiranthos	22.6098839681418
Coincya cheiranthos subsp. montana	14.6744064608906
Colchicum autumnale	13.0890281865536
Colchicum longifolium	11.3436692799512
Coleostephus myconis	14.3984624411806
Colutea arborescens	12.5547816767154
Conium maculatum	16.3999862759906
Conopodium majus	18.0150021861275
Conopodium pyrenaeum	11.9197854064999
Convallaria majalis	12.511671651423
Convolvulus althaeoides	11.4047606833676
Convolvulus arvensis	21.5769171607806
Convolvulus cantabrica	12.3570482742383
Coriaria myrtifolia	7.28414105826228
Coris monspeliensis	7.02522622757525
Cornus mas	11.4883030958426
Cornus sanguinea	15.8218796746842
Coronilla coronata	7.52035913447499
Coronilla juncea	11.8235076472909
Coronilla minima	13.0483849563972
Coronilla scorpioides	14.5137163822448
Coronilla vaginalis	9.3578869552563
Coronilla valentina	8.11130772826835
Coronilla valentina subsp. glauca	8.45228148111492
Corrigiola littoralis	13.9452578311188
Corrigiola telephiifolia	10.5027661456601
Corydalis cava	6.76843635311023
Corydalis solida	10.8178654978931
Corylus avellana	15.763475840569
Corynephorus canescens	16.5799934804174
Corynephorus divaricatus	13.1936944993362
Corynephorus divaricatus subsp. articulatus	14.0569890100888
Cotinus coggygria	8.8565665442709
Cotoneaster integerrimus	18.4678936061467
Cotoneaster tomentosus	13.9859082103751
Cotula coronopifolia	18.9619150122051
Crambe maritima	10.3380127581386
Crassula tillaea	13.5203415582998
Crataegus laevigata	12.0289436998591
Crataegus monogyna	18.2437586675486
Crepis albida	13.8455882542946
Crepis aurea	10.5345855307905
Crepis bellidifolia	16.6224230296254
Crepis biennis	8.72875003431539
Crepis capillaris	17.9901883289314
Crepis conyzifolia	11.7307255369954
Crepis foetida	18.1039457146721
Crepis lampsanoides	9.41368665811468
Crepis mollis	9.42193518012638
Crepis nicaeensis	7.2252401062592
Crepis paludosa	15.272468378565
Crepis pontana	9.00633455162224
Crepis pulchra	13.6398018625198
Crepis pygmaea	17.7596357884275
Crepis pyrenaica	13.5225281979559
Crepis sancta	16.6434514854400
Crepis sancta subsp. nemausensis	18.4176167227147
Crepis setosa	15.7586321829051
Crepis suffreniana	9.55450648120547
Crepis vesicaria	14.4826871087541
Crepis vesicaria subsp. taraxacifolia	16.1514250880204
Cressa cretica	12.2925593059902
Crithmum maritimum	22.2003073200493
Crocus albiflorus	10.5064149388293
Crocus corsicus	11.6590260659549
Crocus nudiflorus	11.9443696366651
Crocus vernus	9.88962419443656
Crocus versicolor	13.482312220519
Crucianella angustifolia	16.1190711045036
Crucianella latifolia	9.33871182091081
Crucianella maritima	10.6847420552601
Cruciata glabra	18.5106373048438
Cruciata laevipes	17.2693316188118
Crupina vulgaris	14.0917674210380
Crypsis aculeata	13.0066082419004
Cryptogramma crispa	18.3583952247844
Cucubalus baccifer	12.2862775561031
Cuscuta epithymum	14.1762960435726
Cutandia maritima	12.2967425812689
Cyanus montanus	16.1682707421418
Cyanus segetum	12.6888919700778
Cyanus triumfettii subsp. triumfettii	12.7813449048785
Cyclamen hederifolium	9.85291053754075
Cyclamen purpurascens	7.50022988320252
Cyclamen repandum	14.3051132024555
Cymbalaria hepaticifolia	11.6545741760231
Cymbalaria muralis f. muralis	17.0281588398371
Cynodon dactylon	26.6178394416700
Cynoglossum creticum	12.0834447098221
Cynoglossum germanicum	14.0627714840231
Cynoglossum officinale	20.2428196031875
Cynosurus cristatus	11.5159327944698
Cynosurus echinatus	17.2833466862966
Cynosurus effusus var. effusus	12.9383015790312
Cyperus capitatus	8.39683890437132
Cyperus esculentus	6.36041552033376
Cyperus fuscus	12.6518328757786
Cyperus longus	18.336386558603
Cyperus michelianus subsp. michelianus	8.04166384956062
Cystopteris fragilis	22.3238256356732
Cytinus hypocistis	11.8253959023759
Cytisophyllum sessilifolium	13.0579562735561
Cytisus decumbens	9.6173713760391
Cytisus oromediterraneus	18.1501579639727
Cytisus scoparius f. scoparius	18.3997647788363
Cytisus supinus	9.8203537761169
Cytisus triflorus	9.23022665827672
Cytisus villosus	15.3899177132581
Dactylis glomerata	22.3553575987355
Dactylis glomerata subsp. lobata	8.15860213204818
Dactylorhiza incarnata subsp. incarnata	12.5020383868476
Dactylorhiza maculata subsp. maculata	19.8102027708457
Dactylorhiza majalis	14.4014809135827
Dactylorhiza praetermissa var. praetermissa	9.32112285865790
Dactylorhiza sambucina f. sambucina	15.0258072605445
Dactylorhiza traunsteineri subsp. traunsteineri	9.80246768157074
Dactylorhiza viridis	14.6586017543641
Danthonia decumbens	17.3387393601005
Daphne alpina	16.1753716655586
Daphne cneorum	15.608090230903
Daphne gnidium	11.9221005192905
Daphne laureola	14.0162189200470
Daphne mezereum	14.9299052021754
Daucus carota	16.7600814500063
Daucus carota subsp. commutatus	17.6473518811302
Daucus carota subsp. gummifer	15.4453899231717
Daucus carota subsp. hispanicus	17.5644892416186
Deschampsia cespitosa	15.8788998743846
Deschampsia flexuosa	20.1731643082662
Deschampsia media	17.3505033401816
Deschampsia setacea	7.82124102327809
Dethawia splendens	10.6748855138724
Dianthus armeria	16.8135549823555
Dianthus balbisii	9.12858192850401
Dianthus carthusianorum	12.4793009116930
Dianthus caryophyllus	14.0472312554479
Dianthus caryophyllus subsp. longicaulis	7.00658246892937
Dianthus caryophyllus subsp. siculus	6.21997586434281
Dianthus caryophyllus subsp. sylvestris	16.5250964108363
Dianthus caryophyllus var. godronianus	11.1593105457130
Dianthus deltoides	12.6520072838711
Dianthus furcatus	9.92206077833456
Dianthus gratianopolitanus	13.6257266850682
Dianthus hyssopifolius	15.8338698914831
Dianthus hyssopifolius subsp. gallicus	6.55092826491048
Dianthus pavonius	10.8353183783277
Dianthus scaber subsp. scaber	12.0802837228334
Dianthus seguieri	9.95386423831065
Dianthus seguieri subsp. peudocollinus	9.9324467428995
Dianthus subacaulis	10.4182849055569
Dianthus superbus	13.1251731837235
Diatelia tuberaria	14.9136109258876
Dictamnus albus	12.5115583466012
Digitalis grandiflora	13.1917352076336
Digitalis lutea	14.447457932088
Digitalis purpurea	16.1833101749483
Digitaria sanguinalis	14.0797770900510
Dioscorea communis	15.8025652575873
Diphasiastrum alpinum	10.1551745903248
Diphasiastrum tristachyum	6.13366583587224
Diplotaxis erucoides	13.6063502503799
Diplotaxis tenuifolia	19.8339827387033
Dipsacus fullonum	18.4191937168631
Dipsacus pilosus	9.07955849239447
Dittrichia viscosa subsp. viscosa	24.2427151590121
Doronicum austriacum	13.0698513720399
Doronicum clusii	13.3134475938377
Doronicum corsicum	12.2938344417280
Doronicum grandiflorum	19.9970281130536
Doronicum pardalianches	12.5365750900490
Dorycnium hirsutum	14.3199870492725
Dorycnium pentaphyllum subsp. pentaphyllum	10.4412250066015
Dorycnium rectum	14.5494679908414
Draba aizoides	16.1215447120227
Draba dubia	13.2279554800838
Draba siliquosa	8.34965760917088
Drosera anglica	8.09515000140886
Drosera intermedia	12.0284886727516
Drosera rotundifolia	12.9241267823887
Dryas octopetala	16.5626233419064
Dryopteris affinis	11.4948616435111
Dryopteris carthusiana	13.3770505745674
Dryopteris dilatata	13.2324082125857
Dryopteris filix-mas	14.2811682812679
Dysphania ambrosioides	9.64958864415363
Dysphania botrys	10.2724646179171
Echinochloa crus-galli	16.7769932171648
Echinochloa muricata	5.21274395300158
Echinophora spinosa	10.7271631163536
Echinops ritro	12.2048853371725
Echium plantagineum	15.3807134954352
Echium vulgare	20.2472656350151
Echium vulgare var. pustulatum	16.4396294035256
Elatine hexandra	16.9297279011134
Eleocharis acicularis	18.9883900490012
Eleocharis multicaulis	14.8602601006405
Eleocharis ovata	14.1889671129683
Eleocharis palustris subsp. palustris	17.8718130774933
Eleocharis quinqueflora	16.3354111649173
Eleocharis uniglumis	14.7804361515991
Elodea callitrichoides	6.08740278837652
Elodea canadensis	13.759438773629
Elodea nuttalii	8.00860069860771
Elytrigia atherica	24.0610131485951
Elytrigia campestris	21.0759753762015
Elytrigia elongata subsp. elongata	12.1885515001155
Elytrigia intermedia subsp. intermedia	15.0408423305019
Elytrigia juncea subsp. juncea	16.0891970699827
Elytrigia repens subsp. repens	20.5964740796340
Elytrigia x acuta	16.6517588637253
Elytrigia x laxa	16.6737367092817
Empetrum nigrum	16.4648623675708
Ephedra distachya	13.5337494222395
Epikeros pyrenaeus	14.8524374009017
Epilobium alpestre	11.9961429731277
Epilobium alsinifolium	19.8616977036505
Epilobium anagallidifolium	18.5094789053415
Epilobium angustifolium	19.2007546017157
Epilobium collinum	18.9778392182338
Epilobium dodonaei	17.6692818700029
Epilobium dodonaei subsp. fleischeri	11.3266828515859
Epilobium duriaei	12.3463508453631
Epilobium hirsutum	20.6397236514454
Epilobium lanceolatum	14.1726225520439
Epilobium montanum	14.0507454934184
Epilobium obscurum	15.0671505386791
Epilobium palustre	14.1100288863742
Epilobium parviflorum	17.3767242485467
Epilobium tetragonum	19.6680676949953
Epilobium tetragonum subsp. lamyi	15.7919979414973
Epipactis atrorubens	15.5661061903047
Epipactis helleborine	15.0893035158675
Epipactis microphylla	13.0923360715715
Epipactis palustris	14.8137406855292
Equisetum arvense	19.4086599966168
Equisetum fluviatile	19.7950467782041
Equisetum hyemale	12.6499521097911
Equisetum palustre	16.9941718857955
Equisetum ramosissimum	21.4375320721851
Equisetum sylvaticum	14.9782197665300
Equisetum telmateia	16.8210425149188
Equisetum variegatum	13.2983751881902
Eragrostis pectinacea	6.23688827967326
Eragrostis pilosa	7.30255736860713
Erianthus ravennae	11.7013907215675
Erica arborea	17.4375444576039
Erica ciliaris	11.3740873172671
Erica cinerea	16.3295218239225
Erica multiflora	13.2143144296241
Erica scoparia	19.0701001843734
Erica terminalis	12.4044613093057
Erica tetralix	12.8985835810012
Erica vagans	13.7730518019462
Erigeron acris	14.3927970518644
Erigeron alpinus	14.5664432492981
Erigeron annuus	15.8173939366758
Erigeron aragonensis	7.58858789771313
Erigeron canadensis	22.792745807165
Erigeron sumatrensis	20.5615208205475
Erigeron uniflorus	12.1548935494623
Erinus alpinus	18.6716860703611
Eriophorum angustifolium	14.7098462288039
Eriophorum latifolium	12.0295761731991
Eriophorum vaginatum	12.0857911443313
Erodium botrys	11.4974441599981
Erodium ciconium	14.2222956745958
Erodium cicutarium	20.3639038774471
Erodium lebelii	12.4649194520421
Erodium malacoides	12.3660689692672
Erodium maritimum	13.7829951555914
Erophila verna	19.0884989547111
Erucastrum nasturtiifolium	17.6722431725619
Eryngium bourgatii	13.1153141305652
Eryngium campestre	16.4239114604750
Eryngium maritimum	15.1672295179368
Eryngium spinalba	13.8630873495827
Erysimum burnatii	11.3085994825003
Erysimum cheiranthoides	10.9146279723052
Erysimum cheiri	17.2748309362387
Erysimum jugicola	12.5407444020645
Erysimum ochroleucum subsp. ochroleucum	15.6262134845176
Erysimum rhaeticum	11.7484126095975
Erythronium dens-canis	18.0383847067467
Euonymus europaeus	13.1335622432828
Euonymus latifolius	12.1737180278144
Eupatorium cannabinum	19.9998691457193
Euphorbia amygdaloides	14.4410885107348
Euphorbia angulata	13.1734596107942
Euphorbia characias	14.2120692235099
Euphorbia cyparissias	19.5911589307090
Euphorbia dendroides	8.46635377543396
Euphorbia dulcis	15.1548792073732
Euphorbia duvalii	10.9356052090810
Euphorbia esula	13.4401260156026
Euphorbia exigua	18.440182024176
Euphorbia falcata subsp. falcata	13.3156720258477
Euphorbia flavicoma	11.1175727478889
Euphorbia flavicoma subsp. verrucosa	13.1648201640362
Euphorbia helioscopia	18.8054237067594
Euphorbia hyberna	14.0477115874531
Euphorbia hyberna subsp. canutii	8.20148534675808
Euphorbia linifolia	10.6785225632586
Euphorbia nicaeensis	9.0760290159633
Euphorbia palustris	12.3070041216841
Euphorbia paralias	15.6174561269282
Euphorbia peplis	10.5532734878523
Euphorbia peplus	16.7132373995951
Euphorbia peplus var. peploides	14.8916483406953
Euphorbia pithyusa	16.2997417326511
Euphorbia segetalis	17.7690595230430
Euphorbia segetalis subsp. portlandica	15.0525511786765
Euphorbia seguieriana	14.4557190007811
Euphorbia serrata	15.6188761106446
Euphorbia spinosa	9.0174075037838
Euphorbia stricta	13.5292247760345
Euphorbia villosa	13.6202588496692
Euphrasia alpina	12.3047792528623
Euphrasia hirtella	10.7311686558405
Euphrasia minima	14.9201101688945
Euphrasia nemorosa	12.4534998676249
Euphrasia officinalis subsp. campestris	6.15398400701971
Euphrasia officinalis subsp. pratensis	11.9782952873530
Euphrasia pectinata	12.0163961316816
Euphrasia salisburgensis	18.4609315021321
Euphrasia stricta	14.7036048571597
Exaculum pusillum	15.1453009866903
Fagus sylvatica	15.6389601830476
Fallopia convolvulus var. convolvulus	16.9021677985705
Fallopia dumetorum	14.1335819955073
Ferula communis	13.8827179085472
Ferulago campestris	6.87086179311877
Festuca acuminata	17.0654040295996
Festuca airoides	11.6748395353160
Festuca altissima	10.8045610955776
Festuca arundinacea	18.7005314955309
Festuca arundinacea subsp. fenas	18.4361458343045
Festuca arvernensis	12.9479498071858
Festuca arvernensis subsp. costei	5.9799292915977
Festuca dimorpha	13.2006941155097
Festuca eskia	16.3551199717865
Festuca filiformis	18.4254332191787
Festuca flavescens	12.0013381458823
Festuca gautieri	16.5945262789898
Festuca gautieri subsp. scoparia	18.9628027475123
Festuca gigantea	11.2499981109632
Festuca glacialis	11.6294220233756
Festuca glauca	11.0560421133502
Festuca halleri	13.0602588350986
Festuca heteropachys	5.68487113626325
Festuca heterophylla	16.2203719405737
Festuca laevigata	15.4482331128665
Festuca longifolia	10.7678537679518
Festuca marginata	13.3929819228857
Festuca marginata subsp. gallica	11.2611172507821
Festuca melanopsis	15.8707618606635
Festuca nigrescens subsp. nigrescens	17.9188302603307
Festuca ovina	20.9998563810724
Festuca ovina subsp. guestfalica	5.23689940459167
Festuca paniculata subsp. spadicea	16.4584795649876
Festuca pratensis	11.2235561845142
Festuca quadriflora	14.7783064133996
Festuca rivularis	11.3799111901664
Festuca rubra	22.3612585894830
Festuca rubra subsp. fallax	15.3200056561077
Festuca sardoa	9.95224490622468
Festuca scabriculmis subsp. scabriculmis	12.6189937802837
Festuca violacea	13.4622958269343
Ficus carica	15.2248081520947
Filago arvensis	12.0551583331363
Filago gallica	15.5800980503422
Filago minima	17.7614228516838
Filago pygmaea	10.2430767176161
Filago pyramidata	16.6400647204662
Filago vulgaris	17.9721601035760
Filipendula ulmaria	15.513791132116
Filipendula vulgaris	16.5613719071371
Foeniculum vulgare	18.9415645133064
Foeniculum vulgare subsp. piperitum	11.3246006427085
Fourraea alpina	14.3978863839644
Fragaria vesca	15.9334413931565
Fragaria viridis	12.5231838520293
Frangula dodonei subsp. dodonei	17.9186213032254
Frankenia laevis subsp. laevis	12.4382723307570
Fraxinus angustifolia subsp. angustifolia	14.2478399475725
Fraxinus angustifolia subsp. oxycarpa	17.273928151148
Fraxinus excelsior	14.8415043915603
Fraxinus ornus	11.3256684200126
Fritillaria involucrata	11.9714574282971
Fritillaria meleagris	7.62883017292093
Fumana ericoides subsp. montana	11.0085709713236
Fumana laevipes	7.24919778911118
Fumana procumbens	13.4541530066455
Fumana thymifolia	10.5673863010833
Fumaria capreolata	18.6432778892681
Fumaria officinalis	19.1290433925118
Fumaria parviflora	11.9365324560185
Galactites elegans	15.9750559406897
Galanthus nivalis	12.5576362607889
Galatella linosyris	11.9782581656451
Galatella sedifolia	7.83268495842334
Galega officinalis	9.88400743359705
Galeopsis ladanum	19.5680884955039
Galeopsis ladanum subsp. angustifolia	20.7140475307536
Galeopsis ladanum subsp. villosa	16.6190358380723
Galeopsis pyrenaica	19.1446215821784
Galeopsis tetrahit	15.1661585324373
Galium anisophyllon	16.8318838190787
Galium aparine	18.8584441663911
Galium arenarium	9.27155153373092
Galium aristatum	11.3860766611801
Galium boreale	16.3829900127265
Galium cometorhizon	10.1744514477071
Galium corrudifolium	14.8994317200537
Galium corsicum	12.2257947606681
Galium glaucum	11.6934827638631
Galium lucidum	13.6866327021131
Galium maritimum	13.6950905730842
Galium megalospermum	15.3057454614721
Galium mollugo	19.4416181026421
Galium mollugo subsp. erectum	14.3779337570589
Galium murale	13.4180883677165
Galium obliquum	11.9229569113752
Galium odoratum	11.7016835808219
Galium palustre	17.5653732691997
Galium palustre subsp. debile	12.4514217868225
Galium palustre subsp. elongatum	17.9563339265519
Galium parisiense	17.0063736717341
Galium parisiense subsp. divaricatum	12.7657037131757
Galium pumilum var. pubescens	17.5148114398703
Galium pusillum	19.9373332210675
Galium pyrenaicum	10.3024562221520
Galium rotundifolium	14.6269491516016
Galium saxatile	15.5653864294012
Galium saxosum	11.2999064205507
Galium scabrum	12.0171392144356
Galium sylvaticum	12.9287760022399
Galium tendae	7.1430642149747
Galium tenue	11.5596370592526
Galium timeroyi	14.2088550417673
Galium tricornutum	11.6222124756610
Galium uliginosum	13.8157847830903
Galium verrucosum subsp. verrucosum	12.1376408776731
Galium verticillatum	12.4605026212756
Galium verum	18.0371678129656
Gastridium ventricosum	13.1147700933339
Gaudinia fragilis	14.9753822608493
Genista anglica	13.9007084197739
Genista cinerea	10.2094771685286
Genista corsica	14.4607038703182
Genista germanica	12.6645479036491
Genista hispanica	10.6661629636664
Genista linifolia subsp. linifolia	7.91195022454672
Genista lobelii subsp. lobelii	13.8736120952304
Genista monspessulana	12.8407212568190
Genista pilosa	19.4290583185308
Genista pilosa subsp. jordanii	13.1235037811596
Genista pulchella subsp. villarsii	9.87820562042525
Genista sagittalis	15.4306942641358
Genista salzmannii var. salzmannii	11.7428539618416
Genista scorpius	11.8156291182269
Genista tinctoria	13.8958013518032
Gentiana acaulis	15.0385550044956
Gentiana alpina	12.0034461541377
Gentiana angustifolia	14.6437364042314
Gentiana bavarica	12.4675693321376
Gentiana brachyphylla	8.65785075400166
Gentiana burseri	13.5432306929364
Gentiana cruciata	13.0662904792774
Gentiana delphinensis	9.35556231873278
Gentiana lutea	16.8048735244663
Gentiana nivalis	11.3219426646851
Gentiana pneumonanthe	14.5588099266687
Gentiana punctata	11.3040453372948
Gentiana purpurea	10.7432631839615
Gentiana pyrenaica	11.4432046414130
Gentiana verna	16.2683756503900
Gentianella campestris subsp. campestris	14.2187604136137
Gentianella ciliata	10.8949759906597
Gentianella germanica	7.89867239652609
Geranium columbinum	19.31670642265
Geranium dissectum	19.1309322655705
Geranium lucidum	19.2687077046916
Geranium molle	22.7167317503569
Geranium nodosum	13.1251856775911
Geranium phaeum	12.0901936041207
Geranium pratense	10.0908767117118
Geranium pusillum	16.1633971842308
Geranium pyrenaicum	16.0888021321047
Geranium robertianum	15.8337812741506
Geranium robertianum subsp. purpureum	15.5269044762103
Geranium rotundifolium	21.4790345651072
Geranium sanguineum	14.3497351979863
Geranium sylvaticum	17.4659614695435
Geum montanum	15.5623270392752
Geum reptans	11.4946892383776
Geum rivale	14.8973541786611
Geum sylvaticum	12.0334671523035
Geum urbanum	13.8646348063790
Gladiolus italicus	11.8130816820273
Glaucium flavum	18.7309784035709
Glebionis segetum	14.7334752218884
Glechoma hederacea	13.8768995498823
Globularia alypum	12.2200077690548
Globularia bisnagarica	12.8032036348073
Globularia cordifolia	15.7804878649652
Globularia nudicaulis	15.6861623776661
Globularia repens	17.7038440027075
Globularia vulgaris	13.7906972927959
Glyceria declinata	15.5209600454064
Glyceria fluitans	18.5736341014564
Glyceria maxima	21.4277559387854
Glyceria notata	18.9399628979666
Gnaphalium norvegicum	14.3798747583336
Gnaphalium supinum	14.7348924331276
Gnaphalium sylvaticum	16.2589514379194
Gnaphalium uliginosum	16.4369966492811
Goodyera repens	13.8615597965512
Gratiola officinalis	8.68980394286781
Groenlandia densa	12.3217703703728
Gymnadenia conopsea	15.1280342309955
Gymnadenia nigra	13.0676791834747
Gymnadenia odoratissima	10.8546010075657
Gymnocarpium dryopteris	12.1897816083404
Gymnocarpium robertianum	15.6531916225072
Gypsophila muralis	10.8960695051008
Gypsophila repens	18.4978598799515
Hainardia cylindrica	13.3261335226845
Halimione pedunculata	5.71087960174585
Halimione portulacoides	17.3162292036447
Hedera helix	16.9038221021684
Hedypnois rhagadioloides	16.6182821157056
Helianthemum apenninum	15.1906740403875
Helianthemum grandiflorum subsp. grandiflorum	17.8106225124565
Helianthemum hirtum	15.3482962711897
Helianthemum nummularium	17.1777075990862
Helianthemum oelandicum subsp. alpestre	15.9175447799211
Helianthemum oelandicum subsp. incanum	15.6716297886091
Helianthemum oelandicum subsp. italicum	13.0819648279115
Helianthemum pilosum	10.5822782702779
Helianthemum salicifolium	11.2046810026658
Helianthemum syriacum	7.48285506354085
Helianthus tuberosus	10.1752569917396
Helichrysum italicum	20.0498198829741
Helichrysum italicum subsp. microphyllum	13.9667759856625
Helichrysum stoechas	14.8559050660297
Helictotrichon parlatorei	11.4720651943104
Helictotrichon sedenense subsp. sedenense	19.3867069249841
Helictotrichon sempervirens var. sempervirens	13.6257953484726
Helictotrichon setaceum	10.3723352867770
Heliotropium europaeum	17.8301973983474
Helleborus foetidus	15.8501713561014
Helleborus lividus subsp. corsicus	13.4290239218676
Helleborus viridis	13.2701853573346
Helminthotheca echioides	21.3302976287913
Helosciadium crassipes	10.5623196445508
Helosciadium inundatum	12.3491274755888
Helosciadium nodiflorum	21.972420119131
Heracleum pyrenaicum	8.89953083641594
Heracleum sphondylium	15.3160302034528
Heracleum sphondylium subsp. elegans	15.1529532389990
Herminium monorchis	7.05321624065893
Herniaria ciliolata subsp. robusta	9.71434027356073
Herniaria glabra	19.1323736424264
Hesperis matronalis	11.8540592530389
Heteropogon contortus	8.2239553392053
Hieracium adenophorum	9.18096309057849
Hieracium amplexicaule	19.7270950049153
Hieracium bifidum	16.7001837466468
Hieracium breviscapum	8.7324832187528
Hieracium caesium	13.317431031743
Hieracium cymosum	14.5207753288285
Hieracium glaciale	8.8950110804915
Hieracium glaucinum	10.6208392710195
Hieracium humile	14.6457576399880
Hieracium lachenalii	17.3411026109163
Hieracium lactucella	19.2738290166190
Hieracium laevigatum	15.2714319690302
Hieracium lanatum	14.5343903240407
Hieracium lawsonii	13.0545558841779
Hieracium maculatum	14.1809304019720
Hieracium murorum	19.0815962487161
Hieracium pallidum	16.3270982353899
Hieracium peleterianum	17.8047454251456
Hieracium pictum	13.6264297951973
Hieracium piliferum	9.14034980974706
Hieracium pilosella	18.1996032861925
Hieracium praealtum	6.84737893307316
Hieracium praecox	10.6991880987758
Hieracium prenanthoides	14.2906048740816
Hieracium racemosum	10.0486356495566
Hieracium sabaudum	15.9606458848085
Hieracium umbellatum	16.8767383220542
Hieracium villosum	13.7637202662981
Hieracium wiesbaurianum	13.3877923513042
Hieracium x hypeuryum	14.7176529461361
Himantoglossum hircinum subsp. hircinum	14.2865569898906
Himantoglossum robertianum	9.60300061251444
Hippocrepis comosa	16.0813411517909
Hippocrepis emerus	12.9810042209419
Hippocrepis multisiliquosa	11.4585334603903
Hippocrepis scorpioides	11.6777835638143
Hippophae rhamnoides	20.2386328231300
Hippuris vulgaris	13.3739038882486
Holandrea carvifolia	7.52248483142487
Holcus lanatus	17.5259929169109
Holcus mollis	16.415453333676
Holosteum umbellatum	13.2915590410086
Homogyne alpina	16.3153359204581
Honckenya peploides	15.6324463855909
Hordelymus europaeus	10.8708415510327
Hordeum marinum	19.1076424973909
Hordeum marinum subsp. gussoneanum	11.3633161247975
Hordeum murinum	20.6916707583188
Hordeum murinum subsp. leporinum	19.3403520729961
Hordeum secalinum	9.46376547415134
Hormathophylla spinosa	12.9287317561060
Horminum pyrenaicum	13.0336951172695
Hornungia petraea	15.1067562314212
Hottonia palustris	13.8460973854405
Humulus lupulus	13.3356160657384
Huperzia selago subsp. selago	16.6799155692718
Hyacinthoides italica	9.48593038030178
Hyacinthoides non-scripta subsp. non-scripta	11.6671581064514
Hydrocharis morsus-ranae	15.1380343243897
Hydrocotyle vulgaris	16.2525273987376
Hylotelephium anacampseros	12.4676948977146
Hylotelephium maximum	16.760168788716
Hylotelephium telephium	19.3754745734382
Hymenolobus procumbens subsp. procumbens	15.0304395743707
Hyoscyamus niger	13.7460981549845
Hyoseris radiata	12.4318177369676
Hyparrhenia hirta	9.2573489658673
Hyparrhenia sinaica	10.2593980184453
Hypecoum procumbens	9.36701673591189
Hypericum androsaemum	12.4892509175912
Hypericum coris	8.11646726030339
Hypericum elodes	13.2405330097357
Hypericum hircinum	12.3666266938156
Hypericum hirsutum	12.4281650005527
Hypericum humifusum	19.3931145486550
Hypericum hyssopifolium	12.1866491474083
Hypericum linariifolium	13.0553328271278
Hypericum maculatum	16.7405231310820
Hypericum montanum	13.6484821894560
Hypericum nummularium	14.2980655034869
Hypericum perfoliatum	17.5377045307068
Hypericum perforatum	19.9972798717562
Hypericum pulchrum	12.8100501478855
Hypericum richeri	15.0818544500795
Hypericum richeri subsp. burseri	10.6935208215466
Hypericum tetrapterum	17.0759071403128
Hypochaeris achyrophorus	14.6841942738025
Hypochaeris cretensis	12.6572577632542
Hypochaeris glabra	18.7280928039292
Hypochaeris maculata	16.7627445819923
Hypochaeris radicata	17.9904433270920
Hypochaeris robertia	13.2851150340145
Hypochaeris uniflora	8.97591145083046
Hyssopus officinalis	10.1714332472239
Iberis amara	10.6505176281229
Iberis linifolia subsp. linifolia	11.5981030958559
Iberis pinnata	11.5638979508031
Iberis saxatilis	13.6749959394083
Iberis sempervirens	16.6396492738727
Ilex aquifolium	15.2200511658062
Illecebrum verticillatum	16.0352715877915
Impatiens glandulifera	12.4995659963724
Impatiens noli-tangere	11.5791242046225
Impatiens parviflora	13.3054414869985
Imperata cylindrica	14.1315537944977
Imperatoria ostruthium	15.8941286358436
Inula britannica	9.3002073764002
Inula conyza	12.9812394771076
Inula hirta	9.83562051436984
Inula montana	11.9648979450235
Inula salicina	13.2281910186884
Inula spiraeifolia	10.2246495664116
Iris foetidissima	16.6327561838417
Iris latifolia	9.18216054149436
Iris lutescens	12.4494970492684
Iris pseudacorus	18.0121816343819
Isatis tinctoria	15.1018549357816
Isoetes duriei	12.1243316201373
Isoetes histrix	11.3794713388473
Isoetes velata	9.3841439129805
Isolepis cernua	16.7049045864779
Isolepis fluitans	11.4757534504346
Isolepis setacea	18.7035716082051
Isopyrum thalictroides	8.47076744858192
Jacobaea adonidifolia	14.9095144770242
Jacobaea aquatica	9.07336783498328
Jacobaea erratica	18.2840788645453
Jacobaea erucifolia	16.1469032878006
Jacobaea incana	10.3538965493991
Jacobaea maritima	17.6376433207822
Jacobaea paludosa	13.1795349324644
Jacobaea vulgaris	15.6047933595405
Jasione crispa	11.0794543231260
Jasione laevis subsp. laevis	15.4470282663578
Jasione maritima	11.8614089270064
Jasione montana	22.3643151515227
Jasminum fruticans	12.3572156838211
Juglans regia	16.3497700118365
Juncus acutus	22.1601288851832
Juncus alpinoarticulatus subsp. alpinoarticulatus	16.1247932402155
Juncus anceps	13.6520036390101
Juncus articulatus	19.9501550602402
Juncus bufonius	25.3046771210534
Juncus bulbosus subsp. bulbosus	19.8637828945807
Juncus bulbosus subsp. kochii	11.9489524464837
Juncus capitatus	14.3582578757242
Juncus compressus	15.9001136757074
Juncus conglomeratus	15.4802224701250
Juncus effusus	17.1689218747891
Juncus filiformis	13.9102813733860
Juncus gerardi subsp. gerardi	16.1430049816492
Juncus heterophyllus	14.7876047186832
Juncus hybridus	16.1188931579888
Juncus inflexus	15.0945315181987
Juncus jacquini	9.00964065529384
Juncus maritimus	22.1711233370144
Juncus pygmaeus	15.9329223287209
Juncus squarrosus	11.6274203080875
Juncus subnodulosus	14.9839032143185
Juncus subulatus	13.2178759538720
Juncus tenageia	15.2930640810091
Juncus tenuis	17.7232878498204
Juncus trifidus	13.2827153583936
Juncus triglumis	8.861955645967
Juniperus communis	18.6903825179285
Juniperus communis subsp. nana	20.7586910042524
Juniperus oxycedrus	11.7231874231597
Juniperus oxycedrus subsp. macrocarpa	10.8317046473581
Juniperus phoenicea	19.1875891209289
Juniperus sabina	10.9847437293511
Juniperus thurifera	9.88519368477865
Kalmia procumbens	10.8843690702692
Katapsuxis silaifolia	8.35855546284021
Kernera saxatilis	17.7201717368141
Kickxia elatine subsp. elatine	13.7271703299631
Kickxia spuria subsp. spuria	13.5740431433735
Knautia arvensis	15.7921532933258
Knautia arvernensis	12.8812317820845
Knautia basaltica	9.31601681914637
Knautia dipsacifolia	15.6412058418432
Knautia foreziensis	7.49583585870289
Knautia integrifolia	13.0208891867534
Knautia timeroyi subsp. collina	8.17645624063182
Knautia timeroyi subsp. timeroyi	8.45270723087049
Koeleria glauca	11.7069504497848
Koeleria macrantha	12.3374659455928
Koeleria pyramidata	11.6689086480624
Koeleria vallesiana	16.3379504205358
Laburnum alpinum	12.7158692216172
Laburnum anagyroides	12.5561988866252
Lactuca alpina	10.6672222718327
Lactuca muralis	15.4688426704293
Lactuca perennis	17.6825392203827
Lactuca plumieri	12.7836104920025
Lactuca saligna	15.7594757197578
Lactuca serriola	20.5981542490544
Lactuca viminea	19.2222023034899
Lactuca virosa	19.4817159104621
Lagurus ovatus	20.5452824984190
Lamium album	15.1866154303572
Lamium amplexicaule	17.5676585318399
Lamium galeobdolon	11.3147791789824
Lamium galeobdolon subsp. montanum	10.8715109682031
Lamium maculatum	15.1948733480384
Lamium purpureum	19.1809446462008
Laphangium luteoalbum	16.7899652110174
Lapsana communis	18.3214573480473
Larix decidua	16.5608707413264
Laserpitium gallicum	13.2765654799086
Laserpitium halleri	9.65894216452525
Laserpitium latifolium	16.6865632826033
Laserpitium nestleri	14.6807647013875
Laserpitium siler	16.6124612961448
Lathraea clandestina	10.0715542536153
Lathraea squamaria	7.3647503077916
Lathyrus angulatus	7.49549571104617
Lathyrus annuus	11.0224935602009
Lathyrus aphaca	18.0258136713084
Lathyrus bauhinii	6.99427914105397
Lathyrus cicera	13.7838764036301
Lathyrus filiformis	12.1387926080962
Lathyrus hirsutus	14.1374181754785
Lathyrus latifolius	12.6696557363858
Lathyrus linifolius var. montanus	15.3710353823018
Lathyrus niger	12.5643152382044
Lathyrus nissolia	14.6147214012182
Lathyrus ochraceus subsp. occidentalis	12.8310573068313
Lathyrus palustris	9.30088009619817
Lathyrus pratensis	16.7970544846891
Lathyrus setifolius	11.2297033321834
Lathyrus sphaericus	18.0015705332964
Lathyrus sylvestris	16.0806235361745
Lathyrus tuberosus	17.6290409903585
Lathyrus venetus	9.48749185012878
Lathyrus vernus	12.9203661733895
Laurus nobilis	11.3494478647558
Lavandula angustifolia subsp. angustifolia	13.1804023404298
Lavandula latifolia	13.6047516523587
Lavandula stoechas	15.8750329712081
Leersia oryzoides	15.7431324020131
Legousia hybrida	12.1459533797845
Legousia speculum-veneris	11.8939063020690
Lemna gibba	9.88538777386882
Lemna minor	17.0097436541502
Lemna minuta	6.01442792837562
Lemna trisulca	12.8780205983046
Leontodon crispus	11.6758329105905
Leontodon hirtus	11.5637399965884
Leontodon hispidus	16.7113077037214
Leontodon hispidus var. glabratus	11.3598783993955
Leontodon montanus	12.4588670184792
Leontodon saxatilis subsp. rothii	14.8286902192624
Leontodon saxatilis subsp. saxatilis	22.7373420928853
Leontodon tuberosus	12.1720243286670
Leontopodium nivale	13.8828629895394
Lepidium campestre	13.7854460976631
Lepidium draba	16.5047557047647
Lepidium graminifolium	14.4578151357757
Lepidium heterophyllum	12.9770858184638
Lepidium squamatum	13.8831035724179
Lepidium virginicum	10.3622343473465
Leucanthemopsis alpina	14.4255069983920
Leucanthemum adustum	14.9621240317888
Leucanthemum atratum	13.5554203890692
Leucanthemum atratum subsp. ceratophylloides	12.4752416637909
Leucanthemum atratum subsp. coronopifolium	14.1197184182071
Leucanthemum delarbrei	10.0308763527983
Leucanthemum graminifolium var. graminifolium	11.0363117645174
Leucanthemum pallens subsp. pallens	7.5597108703284
Leucanthemum virgatum	7.17950229539215
Leucanthemum vulgare	15.8192918004222
Leucojum vernum	8.14680259203265
Libanotis pyrenaica	14.4769484973965
Libanotis pyrenaica var. libanotis	8.9099261235785
Ligustrum vulgare	15.8248482935953
Lilium martagon	16.1822828653996
Lilium pomponium	11.9461820844596
Limbarda crithmoides	18.3972514396656
Limodorum abortivum	13.4058368965657
Limoniastrum monopetalum	8.78382216085661
Limonium articulatum	14.1168658730206
Limonium auriculiursifolium subsp. auriculiursifolium	10.4362090938094
Limonium bellidifolium	8.18667124536926
Limonium binervosum	9.85840310562574
Limonium contortirameum	8.41697059200127
Limonium diffusum	3.78914943041306
Limonium dodartii subsp. dodartii	12.7967393542733
Limonium echioides	13.5618489929266
Limonium ferulaceum	6.68096034946476
Limonium humile	3.66518420870682
Limonium narbonense	13.2314832243184
Limonium obtusifolium	6.30571373616558
Limonium ovalifolium	6.71555092739756
Limonium pseudominutum	10.7551700524401
Limonium virgatum	15.0862719409232
Limonium vulgare	14.5869465871661
Limosella aquatica	10.5131057077343
Linaria alpina	18.5703384441548
Linaria arvensis	10.6103935451794
Linaria pelisseriana	11.2276151672561
Linaria repens	22.0628003291435
Linaria simplex	13.1067312211572
Linaria supina	19.6806170273470
Linaria vulgaris	16.1328400548882
Lindernia dubia subsp. major	6.70836969162642
Linum alpinum	13.255263224503
Linum campanulatum	11.6365185928999
Linum catharticum	14.7231179240019
Linum leonii	10.9674363891654
Linum maritimum	12.0052433597102
Linum narbonense	11.5209802486334
Linum strictum	14.4766381784386
Linum suffruticosum subsp. appressum	12.4957590816610
Linum tenuifolium	11.3838897971390
Linum trigynum	16.5937498467870
Linum usitatissimum subsp. angustifolium	19.7677214689069
Linum viscosum	6.48069215621383
Liparis loeselii	9.9020328417755
Listera cordata	11.7145145513393
Listera ovata	16.0363149293030
Lithodora fruticosa	7.92574104477646
Lithospermum officinale	15.4495378672513
Littorella uniflora	17.5567121253869
Lobelia urens	11.1939856450629
Lobularia maritima	18.3390005964251
Lolium multiflorum	19.5728478292780
Lolium perenne	14.7655101969724
Lolium rigidum	19.8596184879115
Lomelosia rutifolia	9.17203681096776
Loncomelos pyrenaicus	14.195170031348
Lonicera alpigena	14.1200139632744
Lonicera caerulea	13.8262944530228
Lonicera etrusca	14.2407645697707
Lonicera implexa	10.7334607166977
Lonicera nigra	12.7765313739245
Lonicera periclymenum	14.2273576189352
Lonicera xylosteum	14.0456604897036
Lotus alpinus	16.6811210285596
Lotus angustissimus	18.2501865864738
Lotus angustissimus subsp. hispidus	16.3226124755306
Lotus corniculatus	19.7018688969353
Lotus corniculatus subsp. tenuis	20.8200223927963
Lotus cytisoides	17.4800089803900
Lotus edulis	13.6494701429315
Lotus herbaceus subsp. gracilis	12.3291676964049
Lotus ornithopodioides	9.67403899989032
Lotus parviflorus	11.3206693831861
Lotus pedunculatus	13.5602068045177
Lotus preslii	9.01749694913534
Ludwigia palustris	15.1145994729566
Lunaria rediviva	11.1429418968810
Lupinus angustifolius	13.9909778010268
Lupinus micranthus	8.35607779707976
Luronium natans	12.6130073812122
Luzula alpinopilosa subsp. alpinopilosa	17.6882656780839
Luzula campestris	15.8542959792525
Luzula desvauxii	14.4114318708562
Luzula forsteri	16.1657728050094
Luzula lutea	12.9019514973055
Luzula luzulina	12.1818948074627
Luzula luzuloides var. luzuloides	12.4049346781661
Luzula multiflora subsp. multiflora	16.6773444107867
Luzula nivea	14.7105670111658
Luzula nutans	15.8042928550915
Luzula pedemontana	14.2655300918445
Luzula pilosa	10.9889003159884
Luzula spicata	15.8188062551259
Luzula sudetica	16.3897207798415
Luzula sylvatica	16.7835688355497
Luzula sylvatica subsp. sieberi	11.8810556059666
Lycopersicon esculentum	11.1240673431857
Lycopodiella inundata	10.7730691716312
Lycopodium annotinum	9.42186802435456
Lycopodium clavatum	12.8588941054335
Lycopsis arvensis	17.5277456739354
Lycopus europaeus	19.8331101781249
Lysimachia arvensis	24.2795063228335
Lysimachia arvensis f. parviflora	14.2400032733834
Lysimachia arvensis subsp. caerulea	16.7434353129675
Lysimachia linum-stellatum	15.7285700873792
Lysimachia maritima	13.9952821526793
Lysimachia nemorum	12.6890822027497
Lysimachia nummularia	13.1738308496853
Lysimachia tenella	14.4519990550333
Lysimachia vulgaris	19.0666777512929
Lythrum borysthenicum	12.6746235818334
Lythrum hyssopifolia	19.9570251513376
Lythrum portula	18.5569436843466
Lythrum salicaria	21.0148122473320
Maianthemum bifolium	13.6381910601000
Malcolmia littorea	9.83659456973806
Malcolmia ramosissima	12.3954304929515
Malus sylvestris	13.6538844006234
Malva dendromorpha	19.6164147095939
Malva moschata	11.4241693027004
Malva sylvestris	18.822856805208
Malva wigandii	8.76308336687826
Marrubium vulgare	16.2428305491469
Matricaria discoidea	16.7393802069918
Matricaria maritima subsp. maritima	20.9066501995207
Matricaria recutita	15.7525211274768
Matthiola incana	16.0597260703553
Matthiola sinuata	13.7065093978106
Matthiola tricuspidata	12.5798865510835
Meconopsis cambrica	10.8202618164340
Medicago arabica	17.3009732004864
Medicago arborea	9.06766263021924
Medicago littoralis	17.5346723815255
Medicago lupulina	17.4847008243564
Medicago marina	13.6659343997564
Medicago minima	18.3599581697105
Medicago monspeliaca	13.4880342422610
Medicago orbicularis	14.7844215384499
Medicago polymorpha var. denticulata	16.1930867487389
Medicago rigidula	13.8439625986081
Medicago sativa	18.7415772082539
Medicago sativa subsp. falcata	14.5839479691344
Medicago suffruticosa	13.9587048794721
Medicago truncatula	12.7852537402267
Melampyrum arvense	13.1557311386933
Melampyrum cristatum	10.3201643657848
Melampyrum nemorosum	13.0045373770166
Melampyrum pratense	16.8651272884303
Melampyrum sylvaticum	13.9507896849635
Melica amethystina	8.60933988420327
Melica ciliata	18.9670650205491
Melica ciliata subsp. magnolii	12.8848539197971
Melica minuta	11.4228190165439
Melica nutans	12.8864576341845
Melica uniflora	12.6817441417234
Melilotus albus	21.4983677348443
Melilotus altissimus	13.8546347825738
Melilotus officinalis	17.7594326340636
Melilotus sulcatus	14.5312022368869
Melittis melissophyllum	13.6383982402355
Mentha aquatica	19.5485331723076
Mentha arvensis	17.4875127206486
Mentha longifolia	16.5216005330098
Mentha pulegium	22.5730942034470
Mentha spicata subsp. spicata	16.4625661368782
Mentha x niliaca	17.0564924716203
Menyanthes trifoliata	12.7843198710603
Mercurialis annua	20.1488826948302
Mercurialis perennis	13.5986882963949
Mesembryanthemum nodiflorum	14.4889679950667
Mespilus germanica	10.9658094762068
Meum athamanticum	15.5213343788231
Mibora minima	14.4503942790074
Micropyrum tenellum f. tenellum	19.1999301109771
Microthlaspi perfoliatum	18.1776141299549
Milium effusum	11.4458819974067
Minuartia capillacea	12.5925946654704
Minuartia hybrida subsp. tenuifolia	15.9410550318266
Minuartia laricifolia	13.412040997025
Minuartia mediterranea	9.96938717167706
Minuartia recurva	12.0668910486418
Minuartia rostrata	15.053084207848
Minuartia rubra	9.90395794044265
Minuartia rupestris	11.5845776122361
Minuartia sedoides	10.5889846511458
Minuartia verna	15.7614400069368
Misopates orontium	17.6819741353435
Moehringia muscosa	11.4825597646583
Moehringia pentandra	13.5413138632493
Moehringia trinervia	13.9797848362982
Moenchia erecta	14.6090630848987
Molinia caerulea	21.1441917510371
Moneses uniflora	12.7622303099634
Monotropa hypopitys	16.3161932565353
Montia fontana subsp. chondrosperma	16.4128740879943
Montia fontana subsp. fontana	20.7488737508194
Murbeckiella pinnatifida subsp. pinnatifida	13.8986428072144
Muscari botryoides	11.1580555815449
Muscari comosum	22.3215887237218
Muscari neglectum	17.4509504125886
Mutellina adonidifolia var. mutellina	12.0285792257938
Mutellina corsica	8.58417723108002
Myosotis alpestris	17.1460725930381
Myosotis arvensis	18.0501891633236
Myosotis corsicana subsp. pyrenaearum	9.96053102355886
Myosotis discolor subsp. discolor	16.1703205758347
Myosotis laxa subsp. cespitosa	14.5239641150264
Myosotis nemorosa subsp. nemorosa	10.0735076315372
Myosotis ramosissima	18.9735547069755
Myosotis scorpioides	14.6821831986695
Myosotis sicula	11.9296620096066
Myosotis stricta	12.9417374770922
Myosotis sylvatica	16.9537065562596
Myosoton aquaticum	14.2699478416289
Myosurus minimus	12.695646461749
Myrica gale	11.2219199375857
Myriophyllum alterniflorum	19.1187726011487
Myriophyllum spicatum	13.6561261251688
Myriophyllum verticillatum	12.9156876615432
Myrrhis odorata	12.2957292766908
Myrtus communis	12.5644128563399
Najas marina subsp. marina	10.3823159306354
Najas minor	13.9164006728192
Narcissus assoanus	12.4756415239399
Narcissus poeticus	14.6024729810237
Narcissus pseudonarcissus	16.5214128333680
Narcissus tazetta	17.6640253611470
Nardus stricta	18.7990614331937
Narthecium ossifragum	11.3085115061752
Nasturtium officinale	19.6343605180741
Neatostema apulum	9.76038544546003
Neotinea maculata	8.35928857462434
Neotinea ustulata	13.0422417540215
Neottia nidus-avis	13.5104955864656
Nepeta nepetella	15.3063640963234
Neslia paniculata	10.6836217350723
Nigella damascena	11.6596929640607
Noccaea brachypetala	13.3114793903056
Noccaea brevistyla	9.11039725468679
Noccaea montana subsp. montana	10.4598425151538
Noccaea rotundifolia subsp. rotundifolia	14.0287452306280
Nuphar lutea	15.6454499592386
Nymphaea alba	19.6562356955680
Nymphoides peltata	11.2111509190690
Odontites luteus	12.1276299522060
Odontites luteus subsp. lanceolatus	7.48686626634155
Odontites vernus subsp. serotinus	16.9422432180365
Odontites vernus subsp. vernus	14.9941819266361
Odontites viscosus	9.23642277036906
Oenanthe aquatica	17.4533894957924
Oenanthe crocata	16.1744939182312
Oenanthe fistulosa	12.9302409203076
Oenanthe globulosa	10.9394663012438
Oenanthe lachenalii	18.2474397609610
Oenanthe peucedanifolia	11.5362915045018
Oenanthe pimpinelloides	15.4416253956290
Oenanthe silaifolia	8.45060486962576
Oenothera biennis	20.2868738047538
Olea europaea	12.3002751915574
Olea europaea var. sylvestris	8.41105199094888
Onobrychis saxatilis	11.8802884261401
Onobrychis supina	8.1352559806813
Onobrychis viciifolia	13.6182572114720
Onobrychis viciifolia subsp. montana	13.4490728616410
Ononis cristata	13.4778929860609
Ononis diffusa	9.33408700643468
Ononis fruticosa	10.1942795440626
Ononis hispanica subsp. ramosissima	10.1149433299575
Ononis minutissima	10.7694546242809
Ononis natrix	16.3725146185367
Ononis pusilla	13.7913743122753
Ononis reclinata	15.2624451801659
Ononis rotundifolia	10.4291564213942
Ononis spinosa	12.9977239423443
Ononis spinosa subsp. antiquorum	12.9138356038370
Ononis spinosa subsp. maritima	16.0316305389735
Ononis spinosa var. procurrens	14.3430351926831
Ononis striata	12.4952620750567
Ononis variegata	9.82213942837742
Onopordum acanthium subsp. acanthium	13.6796524209024
Onopordum illyricum	12.9930058979425
Onosma fastigiata subsp. fastigiata	10.2753312588099
Ophioglossum lusitanicum	9.72359040665497
Ophioglossum vulgatum	12.7372299865319
Ophrys apifera	13.2647717877535
Ophrys aranifera	14.3856135324461
Ophrys fuciflora	11.3480774006269
Ophrys fusca	12.2488041214089
Ophrys insectifera	11.3950751197733
Ophrys scolopax	11.8038235642398
Orchis anthropophora	11.5448765743764
Orchis mascula	16.9841407390918
Orchis militaris	12.5264089356491
Orchis purpurea	14.4309828554846
Orchis simia	10.7883386897281
Oreochloa disticha	8.98833757248478
Oreopteris limbosperma	14.5782386115106
Oreoselinum nigrum	15.7567975581038
Origanum vulgare	14.8793655531377
Ornithogalum gussonei	14.5028261652263
Ornithogalum umbellatum	21.0575545225155
Ornithopus compressus	15.3355176068402
Ornithopus perpusillus	14.9114073175016
Ornithopus pinnatus	14.5803052033865
Orobanche alba	13.4771937893354
Orobanche amethystea	9.56049666463596
Orobanche caryophyllacea	14.4811756775657
Orobanche gracilis	10.3732279210847
Orobanche hederae	11.3621885922944
Orobanche rapum-genistae	16.3463231461446
Orobanche teucrii	8.81884177084526
Orthilia secunda	14.0622787400210
Oryza sativa	7.62705426964196
Osmunda regalis	14.2339687834131
Ostrya carpinifolia	8.42152925798639
Osyris alba	13.2981204113328
Oxalis acetosella	13.5497285624632
Oxalis dillenii	9.25311067975721
Oxalis fontana	15.1941679803040
Oxalis pes-caprae	7.64786604987179
Oxyria digyna	13.4450742848294
Oxytropis campestris subsp. campestris	15.0946947182541
Oxytropis foucaudii	8.68180510937156
Oxytropis halleri subsp. halleri	14.3467351191638
Oxytropis helvetica	12.7878638335275
Oxytropis lapponica	8.11251758117698
Oxytropis neglecta	9.46324604979217
Pachypleurum mutellinoides	9.45944554477884
Paeonia officinalis	9.82653725501962
Paliurus spina-christi	9.58042342832656
Pallenis maritima	12.2849312289218
Pallenis spinosa	13.7037012885907
Pancratium illyricum	13.9535312166751
Pancratium maritimum	14.5752565162041
Panicum capillare	8.82606312361621
Papaver argemone	13.2498734531635
Papaver dubium	18.3331869785456
Papaver rhoeas	19.2607036155844
Paradisea liliastrum	11.4244821932530
Paragymnopteris marantae	10.6736864084596
Parapholis filiformis	15.9673876962665
Parapholis incurva	21.28505235195
Pardoglossum cheirifolium subsp. cheirifolium	15.9116699525667
Parentucellia latifolia	13.0228367070240
Parentucellia viscosa	18.1789723332796
Parietaria judaica	24.9896748805648
Parietaria officinalis	18.9684613262865
Paris quadrifolia	11.4134362800733
Parnassia palustris	17.5526026647249
Paronychia argentea	13.9316750528075
Paronychia echinulata	10.2302799354709
Paronychia kapela	13.8478448790963
Paronychia kapela subsp. serpyllifolia	13.5306448396279
Paronychia polygonifolia	15.8915084775193
Paspalum distichum	16.1627409146896
Pastinaca sativa	18.7775315966320
Pastinaca sativa var. arvensis	12.1244516949265
Pedicularis comosa	15.2928535630108
Pedicularis foliosa	11.9534210752342
Pedicularis gyroflexa	13.6961425451578
Pedicularis kerneri	10.5567095734347
Pedicularis mixta	10.2966221823590
Pedicularis palustris	12.3914210643023
Pedicularis pyrenaica	14.2245420839724
Pedicularis rosea	10.0230328641915
Pedicularis rostratospicata subsp. helvetica	12.4730205582804
Pedicularis sylvatica	13.4310797102908
Pedicularis tuberosa	9.5341159730421
Pedicularis verticillata	13.0452891656259
Persicaria alpina	14.5047776089633
Persicaria amphibia	17.2071091102826
Persicaria bistorta	17.2946078004649
Persicaria hydropiper	20.7398608835041
Persicaria lapathifolia	17.7906392310710
Persicaria maculosa	20.6286269426410
Persicaria minor	13.0873304307736
Persicaria mitis	15.9282596757256
Persicaria vivipara	17.2278464580959
Petasites albus	13.2690308824632
Petasites hybridus subsp. hybridus	14.7729299391914
Petrocallis pyrenaica	12.4534512207943
Petrorhagia dubia	12.1651148602502
Petrorhagia prolifera	18.5894050889086
Petrorhagia saxifraga subsp. saxifraga	13.4548484178394
Peucedanum gallicum	9.58460366857425
Peucedanum officinale	7.73070173638617
Phagnalon saxatile	9.12088440051703
Phagnalon sordidum	10.3494193750144
Phalaris arundinacea	19.8525542521486
Phedimus stellatus	10.7428826648436
Phegopteris connectilis	12.8562471303641
Phillyrea angustifolia	13.6254459868883
Phillyrea latifolia	17.1445109824628
Phillyrea media	13.8588466279959
Phleum alpinum	16.6149244887989
Phleum arenarium	16.9141143927652
Phleum phleoides	14.0526826466345
Phleum pratense	17.2264206775291
Phleum pratense subsp. serotinum	14.9015328402564
Phlomis lychnitis	9.68686860391461
Phragmites australis	26.5941140570303
Phyteuma betonicifolium	15.6162609860710
Phyteuma globulariifolium subsp. pedemontanum	9.5802777182063
Phyteuma hemisphaericum	15.3330131391518
Phyteuma michelii	14.1902208712701
Phyteuma nigrum	13.4372877436338
Phyteuma orbiculare	16.9723477952000
Phyteuma orbiculare subsp. tenerum	11.1348689054724
Phyteuma ovatum	11.4834744044389
Phyteuma pyrenaicum	10.1688000086278
Phyteuma scorzonerifolium	9.43896280696
Phyteuma serratum	8.073934609942
Phyteuma spicatum	15.4018646618201
Phyteuma spicatum subsp. occidentale	7.52379042090801
Picea abies	17.0399930514036
Picris hieracioides	18.2831290165628
Picris hieracioides subsp. spinulosa	14.0675625344016
Pilularia globulifera	12.0274259430164
Pimpinella major	16.3321070319909
Pimpinella saxifraga	15.0736717772200
Pimpinella tragium	8.68738444935469
Pinguicula corsica	10.1504122899372
Pinguicula grandiflora	16.3440886488027
Pinguicula lusitanica	9.89284035894027
Pinguicula vulgaris	16.6649907178371
Pinus cembra	12.2034616296227
Pinus halepensis	11.2465572312824
Pinus mugo	15.7159084189174
Pinus mugo subsp. uncinata	19.9514298136018
Pinus nigra	14.2387605530052
Pinus nigra subsp. laricio	15.4769950091554
Pinus nigra subsp. salzmannii	12.9637636484402
Pinus pinaster	11.7618435487179
Pinus pinea	13.7519326348804
Pinus strobus	10.0290161679511
Pinus sylvestris	18.6189089724231
Piptatherum caerulescens	8.84166220563827
Piptatherum miliaceum	18.0727110491382
Piptatherum paradoxum	11.1027402586741
Pistacia lentiscus	12.2767427119163
Pistacia terebinthus	9.2670229918196
Pittosporum tobira	6.96597199540041
Plantago afra	14.5731393178758
Plantago alpina	16.0333104638084
Plantago argentea	12.6267221599818
Plantago atrata subsp. atrata	12.5534342538181
Plantago atrata subsp. fuscescens	13.4250798724079
Plantago bellardii	14.4050908167842
Plantago coronopus	25.4290961975469
Plantago coronopus subsp. humilis	14.6937461406999
Plantago crassifolia	13.2617200714748
Plantago holosteum	18.2375058134411
Plantago lagopus	15.5163704197135
Plantago lanceolata	19.4612262796872
Plantago major	21.4567957752747
Plantago major subsp. intermedia	15.1174215548397
Plantago maritima	12.5923315855629
Plantago maritima subsp. serpentina	17.2178512717503
Plantago media	14.6016640257185
Plantago monosperma	10.6418908642530
Plantago sarda var. sarda	15.5201080178877
Plantago scabra subsp. scabra	13.8876487731100
Plantago sempervirens	16.1867855878467
Plantago subulata	10.4058272720568
Platanthera bifolia	16.684047307265
Platanthera chlorantha	14.7759926638254
Poa alpina	19.6787712181004
Poa annua	26.1235123327700
Poa badensis	14.8549929468579
Poa balbisii	12.8077092175387
Poa bulbosa	19.2635823539327
Poa cenisia	20.4995746124624
Poa chaixii	14.9328678799032
Poa compressa	18.5396081601600
Poa laxa	15.8983119474179
Poa nemoralis	17.5219851125220
Poa palustris	14.8540694058212
Poa pratensis	17.5458443568495
Poa pratensis subsp. anceps	6.56694352473235
[truncated: 880 more rows]
