# Supplementary material for: Ecological specialization and rarity indices estimated for a large number of plant species in France
Source: Data Brief. 2015 Mar 4;3:165–8. doi: 10.1016/j.dib.2015.02.015 (PMC4510126; doi:10.1016/j.dib.2015.02.015)
Supplement: Supplementary file 1 — Table 1. Index of species ecological specialization using additive partitioning of diversity (θb) for 2879 plants species in France.Table 2. Index of species ecological specialization using multiplicative partitioning of diversity (θwb) for 2879 plants species in France.Table 3. Index of species ecological specialization using multiple-site similarity measure from the Simpson index (Msim) for 2879 plants species in France.Table 4. Species rarity for 2879 plants species in France. [file mmc1.zip › MOBAIED_Tables/Supplementary Table 3.csv]

Sp_name	Msim
Abies alba	0.003972075
Acacia dealbata	0.01195467
Acer campestre	0.003730986
Acer monspessulanum	0.003191736
Acer negundo	0.01249454
Acer opalus	0.003426254
Acer platanoides	0.00360849
Acer pseudoplatanus	0.003377932
Achillea ligustica	0.05569486
Achillea macrophylla	0.003513193
Achillea maritima subsp. maritima	0.0005339389
Achillea millefolium	0.002916789
Achillea nana	0.001291904
Achillea odorata	0.01064793
Achillea ptarmica	0.003234293
Achillea tomentosa	0.03352588
Achnatherum calamagrostis	0.003618589
Acis nicaeensis	0.02553123
Aconitum anthora	0.03822015
Aconitum lycoctonum subsp. neapolitanum	0.03814949
Aconitum lycoctonum subsp. vulparia	0.004439616
Aconitum napellus	0.008951165
Aconitum napellus subsp. lusitanicum	0.05302648
Actaea spicata	0.005859671
Adenocarpus telonensis	0.06086154
Adenostyles alliariae	0.003408622
Adenostyles alliariae subsp. pyrenaica	0.02835677
Adenostyles alpina subsp. alpina	0.009029348
Adenostyles leucophylla	0.03645338
Adiantum capillus-veneris	0.06555368
Adonis flammea	0.03650651
Adoxa moschatellina	0.004010864
Aegilops ovata	0.008016479
Aegilops triuncialis	0.04794223
Aegopodium podagraria	0.004307868
Aeluropus littoralis	0.006815632
Aesculus hippocastanum	0.03769278
Aethionema saxatile	0.02217736
Aethusa cynapium	0.03564084
Agrimonia eupatoria	0.003296903
Agrimonia procera	0.03154906
Agrostemma githago	0.03240778
Agrostis alpina	0.009746538
Agrostis canina	0.003281236
Agrostis capillaris	0.003175612
Agrostis capillaris subsp. castellana	0.006462349
Agrostis curtisii	0.006489895
Agrostis pourretii	0.02861869
Agrostis rupestris	0.003354188
Agrostis stolonifera	0.00314585
Agrostis vinealis	0.03006557
Ailanthus altissima	0.04394456
Aira caryophyllea	0.003154816
Aira cupaniana	0.006327471
Aira elegantissima	0.0123014
Aira praecox	0.005386159
Aira tenorei	0.02404651
Ajuga chamaepitys	0.01016355
Ajuga genevensis	0.01645199
Ajuga pyramidalis subsp. pyramidalis	0.01237792
Ajuga reptans	0.002903314
Alchemilla alpina	0.004286603
Alchemilla colorata	0.03515082
Alchemilla conjuncta	0.0258888
Alchemilla coriacea	0.03383252
Alchemilla fissa	0.02142113
Alchemilla flabellata	0.019978
Alchemilla glabra	0.01774112
Alchemilla glaucescens	0.007922651
Alchemilla hoppeana	0.004278312
Alchemilla pentaphyllea	0.05075897
Alchemilla saxatilis	0.008952767
Alchemilla vulgaris	0.003180216
Alchemilla xanthochlora	0.03913732
Alisma gramineum	0.03120585
Alisma plantago-aquatica	0.003502484
Alliaria petiolata	0.00357899
Allium acutiflorum	0.009005676
Allium angulosum	0.03956034
Allium carinatum	0.02578929
Allium chamaemoly	0.05084179
Allium coloratum	0.04229823
Allium commutatum	0.01855552
Allium flavum	0.03289669
Allium lusitanicum	0.02246173
Allium moschatum	0.03632193
Allium narcissiflorum	0.03091598
Allium oleraceum	0.01164857
Allium paniculatum	0.04958531
Allium roseum	0.0166171
Allium schoenoprasum	0.01384944
Allium scorodoprasum	0.03905662
Allium sphaerocephalon	0.003304466
Allium subhirsutum	0.05658416
Allium triquetrum	0.02118672
Allium ursinum	0.00406508
Allium victorialis	0.02007673
Allium vineale	0.006750239
Alnus alnobetula subsp. alnobetula	0.01358496
Alnus alnobetula subsp. suaveolens	0.02337215
Alnus cordata	0.04402669
Alnus glutinosa	0.003521061
Alnus incana	0.00652479
Alopecurus aequalis	0.01118455
Alopecurus alpinus	0.01166881
Alopecurus bulbosus	0.005440158
Alopecurus geniculatus	0.003914029
Alopecurus myosuroides	0.02636002
Alopecurus pratensis	0.003676363
Alopecurus rendlei	0.04035532
Althaea hirsuta	0.02787431
Althaea officinalis	0.006342875
Alyssum alyssoides	0.003084641
Alyssum montanum	0.02561798
Amaranthus blitum subsp. emarginatus	0.0461525
Amaranthus blitum var. blitum	0.07728688
Amaranthus hybridus	0.03958947
Amaranthus hybridus subsp. bouchonii	0.0323691
Amaranthus retroflexus	0.02506419
Ambrosia artemisiifolia	0.0398077
Amelanchier ovalis	0.003462503
Ammophila arenaria	0.004928746
Ammophila arenaria subsp. arundinacea	0.01561542
Anacamptis laxiflora	0.008174915
Anacamptis morio	0.005582096
Anacamptis palustris	0.0202885
Anacamptis picta	0.04444312
Anacamptis pyramidalis	0.005057499
Anarrhinum bellidifolium	0.01076266
Anchusa crispa	0.04304323
Anchusa italica	0.04273775
Andromeda polifolia	0.01132566
Andropogon distachyos	0.01748073
Androsace carnea	0.007107486
Androsace chaixii	0.04132375
Androsace maxima	0.05357853
Androsace obtusifolia	0.05082951
Androsace vandellii	0.05958505
Androsace villosa	0.01108103
Androsace vitaliana subsp. vitaliana	0.008180086
Andryala integrifolia	0.00500082
Anemone baldensis	0.03840732
Anemone hepatica	0.003309795
Anemone hortensis	0.03229177
Anemone narcissiflora subsp. narcissiflora	0.01228206
Anemone nemorosa	0.003445735
Anemone ranunculoides	0.01604284
Angelica razulii	0.03014451
Angelica sylvestris	0.003130286
Antennaria carpatica	0.01168618
Antennaria dioica	0.003023901
Anthemis arvensis	0.005604912
Anthemis cotula	0.03118277
Anthemis maritima	0.005631474
Anthemis saxatilis var. saxatilis	0.03479129
Anthericum liliago	0.003185118
Anthericum ramosum	0.003495736
Anthoxanthum aristatum	0.02695353
Anthoxanthum odoratum	0.002995288
Anthoxanthum odoratum var. villosum	0.02695651
Anthoxanthum ovatum	0.01410354
Anthriscus caucalis var. caucalis	0.01505902
Anthriscus sylvestris	0.003239479
Anthyllis barba-jovis	0.05614816
Anthyllis hermanniae	0.01205567
Anthyllis montana	0.003334443
Anthyllis vulneraria	0.003108247
Anthyllis vulneraria subsp. alpestris	0.009121043
Anthyllis vulneraria subsp. praepropera	0.005051625
Anthyllis vulneraria subsp. vulnerarioides	0.01652969
Anthyllis vulneraria var. sericea	0.03166473
Antirrhinum latifolium	0.01688003
Antirrhinum majus	0.04558259
Apera spica-venti subsp. spica-venti	0.05542216
Aphanes arvensis	0.01171517
Aphanes australis	0.01008864
Aphyllanthes monspeliensis	0.004042285
Apium graveolens	0.01983323
Aquilegia pyrenaica	0.03796852
Aquilegia vulgaris	0.003211391
Arabidopsis arenosa subsp. arenosa	0.02876138
Arabidopsis halleri	0.09567901
Arabidopsis thaliana	0.00592082
Arabis alpina	0.008216205
Arabis ciliata var. ciliata	0.0346264
Arabis collina	0.01790886
Arabis hirsuta	0.00339445
Arabis planisiliqua	0.04460141
Arabis sagittata	0.03808813
Arabis turrita	0.009127979
Arbutus unedo	0.004339638
Arctium lappa	0.01464592
Arctium minus	0.01998063
Arctostaphylos alpinus	0.03217257
Arctostaphylos uva-ursi var. crassifolius	0.003346598
Arenaria aggregata	0.01254748
Arenaria ciliata	0.006379679
Arenaria controversa	0.06538572
Arenaria gothica subsp. moehringioides	0.03627977
Arenaria grandiflora	0.006247299
Arenaria montana	0.008093238
Arenaria serpyllifolia	0.003218484
Arenaria serpyllifolia subsp. leptoclados	0.004462991
Argyrolobium zanonii	0.003782274
Arisarum vulgare	0.004619128
Aristolochia clematitis	0.01764514
Aristolochia pallida	0.05138017
Aristolochia pistolochia	0.02251371
Aristolochia rotunda	0.01472162
Aristolochia sempervirens	0.06799011
Armeria alpina	0.005949407
Armeria arenaria subsp. arenaria	0.00434757
Armeria girardii	0.04820504
Armeria leucocephala	0.04339919
Armeria maritima subsp. maritima	0.003642515
Armeria multiceps subsp. multiceps	0.04762875
Armeria ruscinonensis	0.216443
Arnica montana	0.003106348
Arnoseris minima	0.02479191
Arrhenatherum elatius	0.00313831
Arrhenatherum elatius subsp. bulbosum	0.02650623
Artemisia absinthium	0.03084731
Artemisia alba	0.01172946
Artemisia arborescens	0.06781842
Artemisia caerulescens	0.04297787
Artemisia caerulescens subsp. gallica	0.009380782
Artemisia campestris	0.00461556
Artemisia campestris subsp. glutinosa	0.02061592
Artemisia campestris subsp. maritima	0.05318836
Artemisia eriantha	0.06265953
Artemisia maritima	0.03601541
Artemisia umbelliformis	0.04237691
Artemisia verlotiorum	0.04803982
Artemisia vulgaris	0.004250408
Arthrocnemum macrostachyum	0.008263415
Arum italicum	0.004442303
Arum maculatum	0.003883598
Aruncus dioicus	0.01196934
Arundo donax	0.03701264
Asarina procumbens	0.05087614
Asarum europaeum	0.007286259
Asparagus acutifolius	0.004159031
Asparagus albus	0.04066316
Asparagus officinalis	0.01083275
Asparagus officinalis subsp. prostratus	0.03955337
Asperula aristata	0.02321989
Asperula arvensis	0.03271527
Asperula cynanchica	0.003163072
Asperula hirta	0.03400323
Asperula purpurea subsp. purpurea	0.005559526
Asphodelus albus	0.004969757
Asphodelus cerasiferus	0.007583892
Asphodelus fistulosus	0.02560803
Asphodelus ramosus	0.00542724
Asplenium adiantum-nigrum	0.005095698
Asplenium ceterach	0.005313184
Asplenium fontanum	0.01711344
Asplenium marinum	0.03575385
Asplenium obovatum subsp. billotii	0.04669095
Asplenium obovatum subsp. obovatum	0.04794401
Asplenium onopteris	0.004166454
Asplenium petrarchae	0.05147134
Asplenium ruta-muraria	0.006073894
Asplenium scolopendrium subsp. scolopendrium	0.005221895
Asplenium septentrionale	0.009491317
Asplenium trichomanes	0.004214008
Asplenium viride	0.0115988
Aster alpinus	0.004189085
Aster amellus	0.01503415
Astragalus alpinus	0.03360953
Astragalus australis	0.0282302
Astragalus danicus	0.01452649
Astragalus depressus	0.04763845
Astragalus glycyphyllos	0.007426861
Astragalus hypoglottis subsp. hypoglottis	0.01446748
Astragalus incanus	0.04269582
Astragalus monspessulanus	0.003724318
Astragalus onobrychis	0.01677271
Astragalus sempervirens	0.008748202
Astragalus vesicarius	0.02357058
Astrantia major	0.004652849
Astrantia minor	0.01149526
Athamanta cretensis	0.01223776
Athyrium distentifolium	0.01042605
Athyrium filix-femina	0.003520594
Atriplex glabriuscula	0.02029104
Atriplex laciniata	0.04340688
Atriplex littoralis	0.047034
Atriplex patula	0.01506458
Atriplex prostrata	0.003645023
Atriplex tatarica	0.04216718
Atropa belladonna	0.04297485
Avena barbata	0.003447754
Avena sativa	0.05113916
Avena sativa subsp. fatua	0.05239092
Avena sativa subsp. sterilis	0.008601399
Avenula bromoides subsp. bromoides	0.003907676
Avenula marginata	0.01072489
Avenula pratensis	0.002976801
Avenula pubescens subsp. pubescens	0.00321408
Avenula versicolor subsp. versicolor	0.00589623
Azolla filiculoides	0.04120369
Baccharis halimifolia	0.03223532
Baldellia ranunculoides subsp. ranunculoides	0.004296116
Ballota nigra subsp. meridionalis	0.03744836
Barbarea vulgaris	0.009239758
Bartsia alpina	0.004480689
Bartsia trixago	0.02782878
Bellardiochloa variegata	0.005996981
Bellidiastrum michelii	0.004156609
Bellis annua	0.00618749
Bellis bernardii	0.07845522
Bellis perennis	0.003532595
Bellis sylvestris	0.01144459
Bellium bellidioides	0.006602727
Berardia subacaulis	0.04011386
Berberis aetnensis	0.02453503
Berberis vulgaris	0.003706085
Berteroa incana	0.01563503
Berula erecta	0.004997741
Beta vulgaris subsp. maritima	0.003926065
Betula pendula	0.003594651
Betula pubescens subsp. pubescens	0.003746509
Bidens cernua	0.02006733
Bidens frondosa	0.01523373
Bidens radiata	0.02077296
Bidens tripartita	0.005264596
Bifora radians	0.02751474
Biscutella laevigata	0.003297363
Biscutella lamottei	0.04898495
Biscutella minor	0.01956511
Bituminaria bituminosa	0.00379962
Blackstonia imperfoliata	0.03592373
Blackstonia perfoliata	0.00363332
Blechnum spicant	0.003772273
Blysmus compressus	0.026453
Bolboschoenus maritimus	0.004320119
Bolboschoenus maritimus var. planiculmis	0.01884866
Bombycilaena erecta	0.007500916
Bothriochloa ischaemum	0.007095535
Botrychium lunaria	0.005154675
Brachypodium distachyon	0.007393869
Brachypodium phoenicoides	0.003848395
Brachypodium pinnatum	0.003037309
Brachypodium retusum	0.003732393
Brachypodium rupestre	0.01261018
Brachypodium sylvaticum	0.003338432
Brassica montana	0.0598444
Brassica nigra	0.03098232
Brassica oleracea	0.03632074
Brassica repanda subsp. saxatilis	0.05871305
Brimeura fastigiata	0.02811362
Briza maxima	0.003432267
Briza media	0.003056994
Briza minor	0.008346792
Bromus benekenii	0.01870493
Bromus commutatus	0.02636159
Bromus diandrus subsp. diandrus	0.03890588
Bromus diandrus subsp. maximus	0.00724856
Bromus erectus	0.003157173
Bromus hordeaceus	0.003202327
Bromus hordeaceus subsp. divaricatus	0.01450444
Bromus hordeaceus subsp. thominei	0.01999489
Bromus madritensis	0.005163849
Bromus racemosus	0.00375376
Bromus ramosus	0.004765785
Bromus rubens	0.0144666
Bromus squarrosus	0.01286097
Bromus sterilis	0.003340424
Bromus tectorum	0.008146685
Bryonia cretica subsp. dioica	0.006484598
Buddleja davidii	0.04765386
Bufonia paniculata	0.04609352
Buglossoides arvensis	0.01957483
Buglossoides arvensis subsp. permixta	0.04422285
Buglossoides purpurocaerulea	0.004993891
Bunias erucago	0.01591963
Bunium bulbocastanum	0.004402137
Buphthalmum salicifolium	0.004652277
Bupleurum angulosum	0.04281447
Bupleurum baldense	0.00583242
Bupleurum falcatum	0.003368451
Bupleurum fruticosum	0.02924768
Bupleurum petraeum	0.03628212
Bupleurum praealtum	0.03852054
Bupleurum ranunculoides	0.004631461
Bupleurum rigidum	0.01382537
Bupleurum stellatum	0.05086656
Bupleurum tenuissimum	0.0429406
Butomus umbellatus	0.01397011
Buxus sempervirens	0.003222288
Cakile maritima	0.004105812
Calamagrostis arundinacea	0.005674828
Calamagrostis canescens subsp. canescens	0.02002817
Calamagrostis epigejos	0.004127527
Calamagrostis varia	0.006490497
Calamagrostis villosa	0.03182538
Calendula arvensis	0.02736062
Calicotome spinosa	0.004301685
Calicotome villosa	0.01678702
Callitriche brutia var. brutia	0.04235145
Callitriche brutia var. hamulata	0.01441392
Callitriche obtusangula	0.006509528
Callitriche platycarpa	0.02139118
Callitriche stagnalis	0.01620091
Calluna vulgaris	0.003503584
Caltha palustris	0.003355155
Calystegia sepium subsp. sepium	0.003440761
Calystegia soldanella	0.005172552
Campanula alpestris	0.01809102
Campanula barbata	0.03084848
Campanula cochleariifolia	0.008704987
Campanula erinus	0.02418303
Campanula ficarioides	0.02016053
Campanula glomerata	0.002960347
Campanula latifolia	0.02021459
Campanula medium	0.004197158
Campanula patula	0.01276081
Campanula persicifolia	0.003769047
Campanula rapunculoides	0.009608892
Campanula rapunculus	0.003419191
Campanula rhomboidalis	0.007080679
Campanula rotundifolia	0.003124632
Campanula rotundifolia subsp. macrorhiza	0.01752006
Campanula scheuchzeri	0.003092134
Campanula scheuchzeri subsp. lanceolata	0.0270798
Campanula spicata	0.03969809
Campanula stenocodon	0.00724182
Campanula trachelium	0.003448236
Camphorosma monspeliaca	0.01230023
Capsella bursa-pastoris	0.005532472
Capsella bursa-pastoris subsp. rubella	0.01987279
Cardamine alpina	0.02407502
Cardamine amara	0.01566499
Cardamine flexuosa	0.008389562
Cardamine heptaphylla	0.003831038
Cardamine hirsuta	0.00592161
Cardamine impatiens	0.005276502
Cardamine pentaphyllos	0.01469537
Cardamine plumieri	0.05704061
Cardamine pratensis	0.003061135
Cardamine resedifolia	0.009601414
Carduus carlinifolius	0.01166088
Carduus carlinoides	0.02232651
Carduus cephalanthus	0.03623509
Carduus crispus	0.04014691
Carduus defloratus	0.002966604
Carduus litigiosus	0.01285263
Carduus medius	0.03939435
Carduus nigrescens	0.01258654
Carduus nutans	0.01910944
Carduus personata	0.03656478
Carduus pycnocephalus	0.01580714
Carduus tenuiflorus	0.008569743
Carex acuta	0.003602566
Carex acutiformis	0.003627999
Carex alba	0.007384637
Carex appropinquata	0.04489523
Carex arenaria	0.004146524
Carex binervis	0.02063904
Carex bohemica	0.03282082
Carex brizoides	0.009293191
Carex capillaris	0.03082317
Carex caryophyllea	0.003037486
Carex chordorrhiza	0.07910618
Carex curta	0.009983192
Carex curvula	0.005017143
Carex davalliana	0.006412339
Carex diandra	0.01300236
Carex digitata	0.003725378
Carex dioica	0.06336536
Carex distachya	0.006451548
Carex distans	0.005860318
Carex disticha	0.003607127
Carex divisa	0.006110162
Carex divisa subsp. chaetophylla	0.01472828
Carex divulsa	0.01541307
Carex echinata	0.003762294
Carex elata	0.003712013
Carex elongata	0.03065701
Carex ericetorum	0.01066609
Carex extensa	0.009019957
Carex ferruginea	0.01844757
Carex ferruginea subsp. tenax	0.01267103
Carex flacca	0.003119558
Carex flacca subsp. erythrostachys	0.01069541
Carex flava	0.007782058
Carex foetida	0.0267967
Carex frigida	0.02158201
Carex halleriana	0.00349734
Carex heleonastes	0.05551416
Carex hirta	0.003362598
Carex humilis	0.003133451
Carex laevigata	0.007283887
Carex lasiocarpa	0.008197954
Carex limosa	0.01458274
Carex liparocarpos subsp. liparocarpos	0.008870235
Carex macrostylon	0.04267213
Carex melanostachya	0.06312292
Carex microcarpa	0.04003432
Carex montana	0.003454309
Carex myosuroides	0.007104756
Carex nigra subsp. intricata	0.06664671
Carex nigra subsp. nigra	0.003495807
Carex oedipostyla	0.04657336
Carex olbiensis	0.06385612
Carex ornithopoda	0.006676523
Carex ovalis	0.003571318
Carex pairae	0.01311474
Carex pallescens	0.004331301
Carex panicea	0.00334847
Carex paniculata	0.008665353
Carex parviflora	0.007553028
Carex pauciflora	0.01628731
Carex pendula	0.004460336
Carex pilulifera	0.003551615
Carex pseudocyperus	0.01399818
Carex pulicaris	0.009733651
Carex punctata	0.03267542
Carex pyrenaica	0.02984377
Carex remota	0.003678106
Carex riparia	0.004636141
Carex rostrata	0.004088948
Carex rupestris	0.02112259
Carex sempervirens	0.003059005
Carex spicata	0.005242716
Carex strigosa	0.01860179
Carex sylvatica	0.003654756
Carex tomentosa	0.007112665
Carex trinervis	0.0113965
Carex umbrosa var. umbrosa	0.006098887
Carex vesicaria	0.006118082
Carex viridula subsp. nevadensis	0.02936693
Carex viridula subsp. oedocarpa	0.003422263
Carex viridula var. elatior	0.008268551
Carex vulpina	0.003364759
Carex x fulva	0.008022477
Carlina acanthifolia	0.003600341
Carlina acanthifolia subsp. cynara	0.02029436
Carlina acaulis	0.00289248
Carlina acaulis subsp. caulescens	0.02206164
Carlina corymbosa	0.003707264
Carlina macrocephala	0.02314213
Carlina vulgaris	0.003370446
Carpinus betulus	0.003715439
Carpobrotus edulis	0.03682343
Carthamus carduncellus	0.01605416
Carthamus lanatus	0.0212431
Carthamus mitissimus	0.01057861
Carum carvi	0.008484104
Carum verticillatum	0.003678107
Castanea sativa	0.004042568
Castroviejoa frigida	0.0655875
Catabrosa aquatica	0.03900838
Catananche caerulea	0.004108029
Catapodium marinum	0.003917753
Catapodium rigidum	0.003206169
Caucalis platycarpos	0.01514893
Cedrus atlantica	0.02643925
Centaurea aspera	0.007095334
Centaurea calcitrapa	0.04521021
Centaurea jacea	0.003282516
Centaurea jacea subsp. decipiens	0.04681889
Centaurea jacea subsp. grandiflora	0.00325315
Centaurea jacea subsp. nigra	0.003197434
Centaurea jacea subsp. timbalii	0.0238152
Centaurea jacea var. decipiens	0.04089003
Centaurea jacea var. nemoralis	0.005431743
Centaurea jacea var. nigra	0.02487556
Centaurea leucophaea subsp. leucophaea	0.006977119
Centaurea maculosa	0.01775069
Centaurea paniculata	0.003531655
Centaurea pannonica	0.03876071
Centaurea pectinata	0.00708483
Centaurea scabiosa	0.003318531
Centaurea solstitialis	0.02040468
Centaurea stoebe	0.05063906
Centaurea uniflora	0.008127955
Centaurea uniflora subsp. nervosa	0.04349705
Centaurium erythraea var. erythraea	0.003613669
Centaurium littorale	0.03463949
Centaurium maritimum	0.01144224
Centaurium pulchellum	0.01013084
Centaurium spicatum	0.04859228
Centaurium tenuiflorum subsp. tenuiflorum	0.01934109
Centranthus angustifolius	0.01767576
Centranthus calcitrapae	0.01185698
Centranthus ruber	0.004090068
Cephalanthera damasonium	0.003667181
Cephalanthera longifolia	0.004378725
Cephalanthera rubra	0.003448746
Cephalaria leucantha	0.003899746
Cerastium alpinum	0.01669478
Cerastium alpinum var. nevadense	0.06419268
Cerastium arvense	0.003014705
Cerastium arvense subsp. molle	0.02111439
Cerastium arvense subsp. strictum	0.005687568
Cerastium balearicum	0.04678062
Cerastium brachypetalum	0.008828874
Cerastium cerastoides	0.03394026
Cerastium diffusum subsp. diffusum	0.01166016
Cerastium dubium	0.07237692
Cerastium fontanum	0.00344619
Cerastium fontanum subsp. vulgare	0.003591324
Cerastium glomeratum	0.005219459
Cerastium latifolium	0.02730529
Cerastium pumilum	0.003162838
Cerastium semidecandrum	0.00435512
Cerastium stenopetalum	0.01768874
Ceratocapnos claviculata subsp. claviculata	0.01487754
Ceratonia siliqua	0.01132393
Ceratophyllum demersum	0.006412061
Cerinthe minor	0.0567842
Cervaria rivini	0.003554141
Chaenorrhinum minus	0.01626158
Chaenorrhinum origanifolium	0.05134337
Chaenorrhinum rubrifolium	0.04066967
Chaerophyllum aureum	0.0122868
Chaerophyllum hirsutum	0.003387746
Chaerophyllum temulum	0.01854631
Chaerophyllum villarsii	0.03414762
Chamaemelum nobile	0.01237034
Chamaerops humilis	0.06196636
Chelidonium majus	0.01568244
Chenopodium album	0.005156039
Chenopodium bonus-henricus	0.02205387
Chenopodium glaucum	0.04501492
Chenopodium murale	0.02798718
Chenopodium polyspermum	0.01752931
Chenopodium rubrum	0.02026095
Chenopodium vulvaria	0.05585836
Chondrilla juncea	0.005501904
Chrysopogon gryllus	0.04359508
Chrysosplenium alternifolium	0.02412358
Chrysosplenium oppositifolium	0.009765928
Cicendia filiformis	0.01188014
Cichorium intybus	0.01021263
Circaea lutetiana	0.003632281
Circaea x intermedia	0.06695074
Cirsium acaule	0.003223971
Cirsium arvense	0.003117303
Cirsium dissectum	0.003573672
Cirsium eriophorum	0.01280054
Cirsium erisithales	0.01831494
Cirsium ferox	0.02820787
Cirsium filipendulum	0.02012929
Cirsium monspessulanum	0.02832894
Cirsium oleraceum	0.006251659
Cirsium palustre	0.00313203
Cirsium rivulare	0.01735647
Cirsium spinosissimum	0.02064007
Cirsium tuberosum	0.003923184
Cirsium vulgare	0.004853638
Cistus albidus	0.004283503
Cistus creticus var. corsicus	0.03128766
Cistus creticus var. eriocephalus	0.0424631
Cistus crispus	0.05722294
Cistus halimifolius subsp. halimifolius	0.0337094
Cistus ladanifer	0.07864801
Cistus laurifolius	0.0951024
Cistus monspeliensis	0.003707415
Cistus salviifolius	0.003837035
Cladanthus mixtus	0.01338178
Cladium mariscus	0.007840682
Clematis alpina	0.01465532
Clematis flammula	0.004166309
Clematis vitalba	0.003699999
Clinopodium acinos	0.004613352
Clinopodium alpinum subsp. alpinum	0.006816268
Clinopodium ascendens	0.04224033
Clinopodium grandiflorum	0.008046051
Clinopodium menthifolium	0.01723764
Clinopodium nepeta	0.004048359
Clinopodium vulgare	0.003408912
Clypeola jonthlaspi	0.02264425
Cneorum tricoccon	0.02129653
Cochlearia aestuaria	0.07513681
Cochlearia anglica	0.0406908
Cochlearia danica	0.007185758
Cochlearia officinalis	0.03647101
Coincya cheiranthos	0.01424529
Coincya cheiranthos subsp. montana	0.04254497
Colchicum autumnale	0.003203206
Colchicum longifolium	0.03070706
Coleostephus myconis	0.03590101
Colutea arborescens	0.02700753
Conium maculatum	0.03753903
Conopodium majus	0.002944114
Conopodium pyrenaeum	0.03610081
Convallaria majalis	0.003731623
Convolvulus althaeoides	0.01303142
Convolvulus arvensis	0.003129826
Convolvulus cantabrica	0.003938906
Coriaria myrtifolia	0.004110436
Coris monspeliensis	0.004572682
Cornus mas	0.003717784
Cornus sanguinea	0.003511436
Coronilla coronata	0.04397661
Coronilla juncea	0.0126808
Coronilla minima	0.003592539
Coronilla scorpioides	0.01830156
Coronilla vaginalis	0.04661137
Coronilla valentina	0.03778378
Coronilla valentina subsp. glauca	0.06343421
Corrigiola littoralis	0.01306079
Corrigiola telephiifolia	0.02654848
Corydalis cava	0.05666329
Corydalis solida	0.02145348
Corylus avellana	0.003509491
Corynephorus canescens	0.00616669
Corynephorus divaricatus	0.04286612
Corynephorus divaricatus subsp. articulatus	0.01288306
Cotinus coggygria	0.003917906
Cotoneaster integerrimus	0.005934472
Cotoneaster tomentosus	0.008011014
Cotula coronopifolia	0.01350999
Crambe maritima	0.04517272
Crassula tillaea	0.01011569
Crataegus laevigata	0.003788653
Crataegus monogyna	0.003484456
Crepis albida	0.007598577
Crepis aurea	0.05399491
Crepis bellidifolia	0.009116758
Crepis biennis	0.004146987
Crepis capillaris	0.004910443
Crepis conyzifolia	0.01598229
Crepis foetida	0.007415787
Crepis lampsanoides	0.04884501
Crepis mollis	0.02026705
Crepis nicaeensis	0.0159284
Crepis paludosa	0.005055318
Crepis pontana	0.04744001
Crepis pulchra	0.0540075
Crepis pygmaea	0.01767195
Crepis pyrenaica	0.01113197
Crepis sancta	0.009009009
Crepis sancta subsp. nemausensis	0.01450115
Crepis setosa	0.03856829
Crepis suffreniana	0.04701124
Crepis vesicaria	0.05041912
Crepis vesicaria subsp. taraxacifolia	0.003781793
Cressa cretica	0.04502796
Crithmum maritimum	0.003495046
Crocus albiflorus	0.03872553
Crocus corsicus	0.03644017
Crocus nudiflorus	0.02860805
Crocus vernus	0.03113671
Crocus versicolor	0.03297708
Crucianella angustifolia	0.008707471
Crucianella latifolia	0.08249304
Crucianella maritima	0.01306316
Cruciata glabra	0.00325398
Cruciata laevipes	0.003390272
Crupina vulgaris	0.01170585
Crypsis aculeata	0.04340649
Cryptogramma crispa	0.02642297
Cucubalus baccifer	0.0362735
Cuscuta epithymum	0.00363565
Cutandia maritima	0.007293516
Cyanus montanus	0.005592423
Cyanus segetum	0.01329296
Cyanus triumfettii subsp. triumfettii	0.030737
Cyclamen hederifolium	0.04980311
Cyclamen purpurascens	0.06137347
Cyclamen repandum	0.01805854
Cymbalaria hepaticifolia	0.04451736
Cymbalaria muralis f. muralis	0.03011345
Cynodon dactylon	0.003218988
Cynoglossum creticum	0.04209884
Cynoglossum germanicum	0.03654912
Cynoglossum officinale	0.02748788
Cynosurus cristatus	0.00362445
Cynosurus echinatus	0.009536237
Cynosurus effusus var. effusus	0.03312828
Cyperus capitatus	0.03168076
Cyperus esculentus	0.05891005
Cyperus fuscus	0.02227915
Cyperus longus	0.0108187
Cyperus michelianus subsp. michelianus	0.06414897
Cystopteris fragilis	0.008084202
Cytinus hypocistis	0.02665807
Cytisophyllum sessilifolium	0.003624924
Cytisus decumbens	0.01579687
Cytisus oromediterraneus	0.005080334
Cytisus scoparius f. scoparius	0.003427372
Cytisus supinus	0.01624423
Cytisus triflorus	0.01867387
Cytisus villosus	0.01721063
Dactylis glomerata	0.003157023
Dactylis glomerata subsp. lobata	0.02207716
Dactylorhiza incarnata subsp. incarnata	0.01144393
Dactylorhiza maculata subsp. maculata	0.003280688
Dactylorhiza majalis	0.009190169
Dactylorhiza praetermissa var. praetermissa	0.01948688
Dactylorhiza sambucina f. sambucina	0.01378497
Dactylorhiza traunsteineri subsp. traunsteineri	0.02243053
Dactylorhiza viridis	0.01102842
Danthonia decumbens	0.003497581
Daphne alpina	0.02921736
Daphne cneorum	0.01406701
Daphne gnidium	0.0044919
Daphne laureola	0.003727834
Daphne mezereum	0.003264624
Daucus carota	0.003429252
Daucus carota subsp. commutatus	0.005708464
Daucus carota subsp. gummifer	0.007803858
Daucus carota subsp. hispanicus	0.008305498
Deschampsia cespitosa	0.003199592
Deschampsia flexuosa	0.003467767
Deschampsia media	0.01810813
Deschampsia setacea	0.06072047
Dethawia splendens	0.04571142
Dianthus armeria	0.02306098
Dianthus balbisii	0.006800534
Dianthus carthusianorum	0.004585943
Dianthus caryophyllus	0.009343885
Dianthus caryophyllus subsp. longicaulis	0.02395199
Dianthus caryophyllus subsp. siculus	0.07927122
Dianthus caryophyllus subsp. sylvestris	0.006613657
Dianthus caryophyllus var. godronianus	0.003769999
Dianthus deltoides	0.03290882
Dianthus furcatus	0.06321676
Dianthus gratianopolitanus	0.04889082
Dianthus hyssopifolius	0.004937505
Dianthus hyssopifolius subsp. gallicus	0.06232054
Dianthus pavonius	0.00728712
Dianthus scaber subsp. scaber	0.03204293
Dianthus seguieri	0.05524148
Dianthus seguieri subsp. peudocollinus	0.01046991
Dianthus subacaulis	0.03553343
Dianthus superbus	0.03709146
Diatelia tuberaria	0.02337695
Dictamnus albus	0.02357022
Digitalis grandiflora	0.01959105
Digitalis lutea	0.003696304
Digitalis purpurea	0.003441457
Digitaria sanguinalis	0.01408865
Dioscorea communis	0.003692314
Diphasiastrum alpinum	0.0557957
Diphasiastrum tristachyum	0.09950793
Diplotaxis erucoides	0.04461816
Diplotaxis tenuifolia	0.0125824
Dipsacus fullonum	0.01373276
Dipsacus pilosus	0.03291657
Dittrichia viscosa subsp. viscosa	0.003442328
Doronicum austriacum	0.01001956
Doronicum clusii	0.06233617
Doronicum corsicum	0.1336761
Doronicum grandiflorum	0.01240997
Doronicum pardalianches	0.01580254
Dorycnium hirsutum	0.009759832
Dorycnium pentaphyllum subsp. pentaphyllum	0.004319029
Dorycnium rectum	0.03579721
Draba aizoides	0.004345829
Draba dubia	0.0252182
Draba siliquosa	0.0744806
Drosera anglica	0.05687773
Drosera intermedia	0.01676447
Drosera rotundifolia	0.004337327
Dryas octopetala	0.005606029
Dryopteris affinis	0.009704272
Dryopteris carthusiana	0.003912268
Dryopteris dilatata	0.003916693
Dryopteris filix-mas	0.003483483
Dysphania ambrosioides	0.03915362
Dysphania botrys	0.04704954
Echinochloa crus-galli	0.00806287
Echinochloa muricata	0.09422764
Echinophora spinosa	0.008219612
Echinops ritro	0.003769499
Echium plantagineum	0.01903843
Echium vulgare	0.003193119
Echium vulgare var. pustulatum	0.0120328
Elatine hexandra	0.04911516
Eleocharis acicularis	0.01220341
Eleocharis multicaulis	0.007778369
Eleocharis ovata	0.0223918
Eleocharis palustris subsp. palustris	0.003681839
Eleocharis quinqueflora	0.01708602
Eleocharis uniglumis	0.005113584
Elodea callitrichoides	0.02491974
Elodea canadensis	0.006407853
Elodea nuttalii	0.01184059
Elytrigia atherica	0.004108529
Elytrigia campestris	0.02233449
Elytrigia elongata subsp. elongata	0.03172807
Elytrigia intermedia subsp. intermedia	0.01950864
Elytrigia juncea subsp. juncea	0.003702517
Elytrigia repens subsp. repens	0.003234271
Elytrigia x acuta	0.007045875
Elytrigia x laxa	0.01797521
Empetrum nigrum	0.02126899
Ephedra distachya	0.01660082
Epikeros pyrenaeus	0.003578919
Epilobium alpestre	0.03167569
Epilobium alsinifolium	0.02970648
Epilobium anagallidifolium	0.0199132
Epilobium angustifolium	0.003704533
Epilobium collinum	0.01670079
Epilobium dodonaei	0.03170348
Epilobium dodonaei subsp. fleischeri	0.04506476
Epilobium duriaei	0.03789511
Epilobium hirsutum	0.004083801
Epilobium lanceolatum	0.04150216
Epilobium montanum	0.003434824
Epilobium obscurum	0.02220177
Epilobium palustre	0.004582577
Epilobium parviflorum	0.005221832
Epilobium tetragonum	0.00587421
Epilobium tetragonum subsp. lamyi	0.04801471
Epipactis atrorubens	0.003273251
Epipactis helleborine	0.00337088
Epipactis microphylla	0.02291668
Epipactis palustris	0.006456462
Equisetum arvense	0.003281877
Equisetum fluviatile	0.003752936
Equisetum hyemale	0.02358988
Equisetum palustre	0.003347095
Equisetum ramosissimum	0.01167666
Equisetum sylvaticum	0.02062684
Equisetum telmateia	0.01543794
Equisetum variegatum	0.02735131
Eragrostis pectinacea	0.04877
Eragrostis pilosa	0.03975261
Erianthus ravennae	0.03393575
Erica arborea	0.003973713
Erica ciliaris	0.005942648
Erica cinerea	0.003619053
Erica multiflora	0.01163606
Erica scoparia	0.003461764
Erica terminalis	0.07693264
Erica tetralix	0.004211181
Erica vagans	0.01137483
Erigeron acris	0.02031772
Erigeron alpinus	0.01378816
Erigeron annuus	0.01966004
Erigeron aragonensis	0.02478754
Erigeron canadensis	0.005029494
Erigeron sumatrensis	0.02119778
Erigeron uniflorus	0.009092423
Erinus alpinus	0.01666993
Eriophorum angustifolium	0.00412282
Eriophorum latifolium	0.01277896
Eriophorum vaginatum	0.005374142
Erodium botrys	0.03834784
Erodium ciconium	0.04246827
Erodium cicutarium	0.003114672
Erodium lebelii	0.02365328
Erodium malacoides	0.03956563
Erodium maritimum	0.04690832
Erophila verna	0.003428159
Erucastrum nasturtiifolium	0.02955029
Eryngium bourgatii	0.03886265
Eryngium campestre	0.003249359
Eryngium maritimum	0.003936833
Eryngium spinalba	0.02256542
Erysimum burnatii	0.008377136
Erysimum cheiranthoides	0.04614359
Erysimum cheiri	0.0537692
Erysimum jugicola	0.04949592
Erysimum ochroleucum subsp. ochroleucum	0.03365494
Erysimum rhaeticum	0.003495783
Erythronium dens-canis	0.02241255
Euonymus europaeus	0.003699358
Euonymus latifolius	0.02395912
Eupatorium cannabinum	0.003262241
Euphorbia amygdaloides	0.003378671
Euphorbia angulata	0.02344534
Euphorbia characias	0.004278629
Euphorbia cyparissias	0.002918653
Euphorbia dendroides	0.007783884
Euphorbia dulcis	0.003297412
Euphorbia duvalii	0.04201013
Euphorbia esula	0.01015155
Euphorbia exigua	0.004041776
Euphorbia falcata subsp. falcata	0.01286095
Euphorbia flavicoma	0.05080931
Euphorbia flavicoma subsp. verrucosa	0.003292098
Euphorbia helioscopia	0.01073194
Euphorbia hyberna	0.006603223
Euphorbia hyberna subsp. canutii	0.03793617
Euphorbia linifolia	0.04895724
Euphorbia nicaeensis	0.007669593
Euphorbia palustris	0.0310921
Euphorbia paralias	0.006409805
Euphorbia peplis	0.04469548
Euphorbia peplus	0.02884242
Euphorbia peplus var. peploides	0.03453474
Euphorbia pithyusa	0.01444938
Euphorbia segetalis	0.01996
Euphorbia segetalis subsp. portlandica	0.00981333
Euphorbia seguieriana	0.006505541
Euphorbia serrata	0.008956214
Euphorbia spinosa	0.004014181
Euphorbia stricta	0.03252522
Euphorbia villosa	0.03942396
Euphrasia alpina	0.01363968
Euphrasia hirtella	0.0349823
Euphrasia minima	0.005103621
Euphrasia nemorosa	0.04113741
Euphrasia officinalis subsp. campestris	0.03776589
Euphrasia officinalis subsp. pratensis	0.007565786
Euphrasia pectinata	0.05227508
Euphrasia salisburgensis	0.006181812
Euphrasia stricta	0.005735111
Exaculum pusillum	0.02613211
Fagus sylvatica	0.003666341
Fallopia convolvulus var. convolvulus	0.005867014
Fallopia dumetorum	0.02492712
Ferula communis	0.03202901
Ferulago campestris	0.03748846
Festuca acuminata	0.02521739
Festuca airoides	0.007781111
Festuca altissima	0.004338517
Festuca arundinacea	0.003460293
Festuca arundinacea subsp. fenas	0.02606936
Festuca arvernensis	0.03539441
Festuca arvernensis subsp. costei	0.05359598
Festuca dimorpha	0.04895649
Festuca eskia	0.005117191
Festuca filiformis	0.003530401
Festuca flavescens	0.006714044
Festuca gautieri	0.01738372
Festuca gautieri subsp. scoparia	0.01218197
Festuca gigantea	0.004382755
Festuca glacialis	0.01763318
Festuca glauca	0.04428103
Festuca halleri	0.02641624
Festuca heteropachys	0.04278159
Festuca heterophylla	0.003494815
Festuca laevigata	0.01886378
Festuca longifolia	0.04011266
Festuca marginata	0.007982401
Festuca marginata subsp. gallica	0.01261596
Festuca melanopsis	0.01863377
Festuca nigrescens subsp. nigrescens	0.004062771
Festuca ovina	0.002935359
Festuca ovina subsp. guestfalica	0.06159125
Festuca paniculata subsp. spadicea	0.004356632
Festuca pratensis	0.003569872
Festuca quadriflora	0.007797643
Festuca rivularis	0.03272194
Festuca rubra	0.003289569
Festuca rubra subsp. fallax	0.006115811
Festuca sardoa	0.05979036
Festuca scabriculmis subsp. scabriculmis	0.03393614
Festuca violacea	0.004519275
Ficus carica	0.0225252
Filago arvensis	0.0415247
Filago gallica	0.004510357
Filago minima	0.003977283
Filago pygmaea	0.01890552
Filago pyramidata	0.009065344
Filago vulgaris	0.009261235
Filipendula ulmaria	0.003183151
Filipendula vulgaris	0.004589514
Foeniculum vulgare	0.01568315
Foeniculum vulgare subsp. piperitum	0.009146717
Fourraea alpina	0.0107698
Fragaria vesca	0.003163573
Fragaria viridis	0.005387086
Frangula dodonei subsp. dodonei	0.003594708
Frankenia laevis subsp. laevis	0.007172228
Fraxinus angustifolia subsp. angustifolia	0.02938515
Fraxinus angustifolia subsp. oxycarpa	0.009640118
Fraxinus excelsior	0.003468355
Fraxinus ornus	0.004184172
Fritillaria involucrata	0.03918714
Fritillaria meleagris	0.02784419
Fumana ericoides subsp. montana	0.004300587
Fumana laevipes	0.01414742
Fumana procumbens	0.003542354
Fumana thymifolia	0.005726198
Fumaria capreolata	0.0190878
Fumaria officinalis	0.01013702
Fumaria parviflora	0.04458292
Galactites elegans	0.009165789
Galanthus nivalis	0.0352823
Galatella linosyris	0.01824343
Galatella sedifolia	0.005240333
Galega officinalis	0.0360041
Galeopsis ladanum	0.01956942
Galeopsis ladanum subsp. angustifolia	0.008080837
Galeopsis ladanum subsp. villosa	0.02283082
Galeopsis pyrenaica	0.03161563
Galeopsis tetrahit	0.003425096
Galium anisophyllon	0.009813471
Galium aparine	0.003313939
Galium arenarium	0.03439549
Galium aristatum	0.01929687
Galium boreale	0.006393111
Galium cometorhizon	0.06578787
Galium corrudifolium	0.003474917
Galium corsicum	0.02482196
Galium glaucum	0.01998755
Galium lucidum	0.01486464
Galium maritimum	0.02894516
Galium megalospermum	0.02436299
Galium mollugo	0.002969951
Galium mollugo subsp. erectum	0.003382788
Galium murale	0.01856892
Galium obliquum	0.006372183
Galium odoratum	0.003685351
Galium palustre	0.003368206
Galium palustre subsp. debile	0.01435503
Galium palustre subsp. elongatum	0.006761704
Galium parisiense	0.006742132
Galium parisiense subsp. divaricatum	0.008396657
Galium pumilum var. pubescens	0.00516067
Galium pusillum	0.002947902
Galium pyrenaicum	0.0296347
Galium rotundifolium	0.003972947
Galium saxatile	0.003382911
Galium saxosum	0.04175708
Galium scabrum	0.04361632
Galium sylvaticum	0.005757848
Galium tendae	0.05375402
Galium tenue	0.03684652
Galium timeroyi	0.02330757
Galium tricornutum	0.01400279
Galium uliginosum	0.003222757
Galium verrucosum subsp. verrucosum	0.04275702
Galium verticillatum	0.04947739
Galium verum	0.002967098
Gastridium ventricosum	0.0222059
Gaudinia fragilis	0.003308313
Genista anglica	0.004735674
Genista cinerea	0.003885699
Genista corsica	0.02964314
Genista germanica	0.01117254
Genista hispanica	0.004082962
Genista linifolia subsp. linifolia	0.06115965
Genista lobelii subsp. lobelii	0.01837401
Genista monspessulana	0.007692625
Genista pilosa	0.04219022
Genista pilosa subsp. jordanii	0.06751623
Genista pulchella subsp. villarsii	0.05082951
Genista sagittalis	0.06164633
Genista salzmannii var. salzmannii	0.03571739
Genista scorpius	0.006428261
Genista tinctoria	0.003314925
Gentiana acaulis	0.005075962
Gentiana alpina	0.007770728
Gentiana angustifolia	0.01075147
Gentiana bavarica	0.02148646
Gentiana brachyphylla	0.0523445
Gentiana burseri	0.02473057
Gentiana cruciata	0.01648305
Gentiana delphinensis	0.04680448
Gentiana lutea	0.003041152
Gentiana nivalis	0.02224082
Gentiana pneumonanthe	0.006019104
Gentiana punctata	0.03384198
Gentiana purpurea	0.04927424
Gentiana pyrenaica	0.04579722
Gentiana verna	0.003024055
Gentianella campestris subsp. campestris	0.00470387
Gentianella ciliata	0.01763822
Gentianella germanica	0.01029038
Geranium columbinum	0.006827304
Geranium dissectum	0.0047508
Geranium lucidum	0.03015489
Geranium molle	0.003826465
Geranium nodosum	0.004274597
Geranium phaeum	0.0168327
Geranium pratense	0.05378583
Geranium pusillum	0.03371631
Geranium pyrenaicum	0.02049837
Geranium robertianum	0.003360777
Geranium robertianum subsp. purpureum	0.004163246
Geranium rotundifolium	0.008901452
Geranium sanguineum	0.003502582
Geranium sylvaticum	0.00290786
Geum montanum	0.003689377
Geum reptans	0.04519345
Geum rivale	0.009783151
Geum sylvaticum	0.01749043
Geum urbanum	0.003460333
Gladiolus italicus	0.01184536
Glaucium flavum	0.007628022
Glebionis segetum	0.04274359
Glechoma hederacea	0.003451553
Globularia alypum	0.009314569
Globularia bisnagarica	0.003628285
Globularia cordifolia	0.003622356
Globularia nudicaulis	0.01195364
Globularia repens	0.003973401
Globularia vulgaris	0.006490698
Glyceria declinata	0.05233826
Glyceria fluitans	0.00398294
Glyceria maxima	0.003665955
Glyceria notata	0.01657042
Gnaphalium norvegicum	0.03804895
Gnaphalium supinum	0.008343276
Gnaphalium sylvaticum	0.01968506
Gnaphalium uliginosum	0.009514278
Goodyera repens	0.005230155
Gratiola officinalis	0.01294997
Groenlandia densa	0.04371069
Gymnadenia conopsea	0.003235991
Gymnadenia nigra	0.01417127
Gymnadenia odoratissima	0.04171896
Gymnocarpium dryopteris	0.01307025
Gymnocarpium robertianum	0.0101645
Gypsophila muralis	0.05055147
Gypsophila repens	0.01018002
Hainardia cylindrica	0.0440063
Halimione pedunculata	0.1907433
Halimione portulacoides	0.004138359
Hedera helix	0.003527927
Hedypnois rhagadioloides	0.006467726
Helianthemum apenninum	0.003432264
Helianthemum grandiflorum subsp. grandiflorum	0.003133733
Helianthemum hirtum	0.01446971
Helianthemum nummularium	0.003195878
Helianthemum oelandicum subsp. alpestre	0.004559605
Helianthemum oelandicum subsp. incanum	0.003357664
Helianthemum oelandicum subsp. italicum	0.003785768
Helianthemum pilosum	0.03120572
Helianthemum salicifolium	0.02479486
Helianthemum syriacum	0.05175298
Helianthus tuberosus	0.1267016
Helichrysum italicum	0.005518564
Helichrysum italicum subsp. microphyllum	0.0109158
Helichrysum stoechas	0.003930585
Helictotrichon parlatorei	0.02475552
Helictotrichon sedenense subsp. sedenense	0.003201497
Helictotrichon sempervirens var. sempervirens	0.01561572
Helictotrichon setaceum	0.04559349
Heliotropium europaeum	0.03087728
Helleborus foetidus	0.003471734
Helleborus lividus subsp. corsicus	0.011115
Helleborus viridis	0.006840919
Helminthotheca echioides	0.009987398
Helosciadium crassipes	0.01242831
Helosciadium inundatum	0.03167389
Helosciadium nodiflorum	0.007648096
Heracleum pyrenaicum	0.04645174
Heracleum sphondylium	0.003107876
Heracleum sphondylium subsp. elegans	0.01442753
Herminium monorchis	0.06499261
Herniaria ciliolata subsp. robusta	0.03896532
Herniaria glabra	0.01359157
Hesperis matronalis	0.03488736
Heteropogon contortus	0.04475418
Hieracium adenophorum	0.03431452
Hieracium amplexicaule	0.01448599
Hieracium bifidum	0.005008604
Hieracium breviscapum	0.01835752
Hieracium caesium	0.03345309
Hieracium cymosum	0.01628646
Hieracium glaciale	0.01055372
Hieracium glaucinum	0.02587176
Hieracium humile	0.03767485
Hieracium lachenalii	0.003560731
Hieracium lactucella	0.00355421
Hieracium laevigatum	0.01238583
Hieracium lanatum	0.01310172
Hieracium lawsonii	0.07165079
Hieracium maculatum	0.01683489
Hieracium murorum	0.002958191
Hieracium pallidum	0.04672426
Hieracium peleterianum	0.007050757
Hieracium pictum	0.04388613
Hieracium piliferum	0.01342757
Hieracium pilosella	0.003151205
Hieracium praealtum	0.06319845
Hieracium praecox	0.004075573
Hieracium prenanthoides	0.003658667
Hieracium racemosum	0.01832818
Hieracium sabaudum	0.003809246
Hieracium umbellatum	0.003906946
Hieracium villosum	0.01445837
Hieracium wiesbaurianum	0.03489628
Hieracium x hypeuryum	0.01745146
Himantoglossum hircinum subsp. hircinum	0.01261395
Himantoglossum robertianum	0.01370845
Hippocrepis comosa	0.003234237
Hippocrepis emerus	0.003733143
Hippocrepis multisiliquosa	0.03830988
Hippocrepis scorpioides	0.03206666
Hippophae rhamnoides	0.01088591
Hippuris vulgaris	0.02032886
Holandrea carvifolia	0.02777501
Holcus lanatus	0.02777501
Holcus mollis	0.003266218
Holosteum umbellatum	0.0344863
Homogyne alpina	0.003169977
Honckenya peploides	0.02380238
Hordelymus europaeus	0.006747888
Hordeum marinum	0.008497249
Hordeum marinum subsp. gussoneanum	0.03717694
Hordeum murinum	0.01340683
Hordeum murinum subsp. leporinum	0.009667775
Hordeum secalinum	0.005621357
Hormathophylla spinosa	0.06798286
Horminum pyrenaicum	0.03797369
Hornungia petraea	0.007816041
Hottonia palustris	0.01475598
Humulus lupulus	0.003901812
Huperzia selago subsp. selago	0.01566396
Hyacinthoides italica	0.02319405
Hyacinthoides non-scripta subsp. non-scripta	0.003785088
Hydrocharis morsus-ranae	0.01311091
Hydrocotyle vulgaris	0.003520111
Hylotelephium anacampseros	0.02981802
Hylotelephium maximum	0.01654106
Hylotelephium telephium	0.01157672
Hymenolobus procumbens subsp. procumbens	0.06259649
Hyoscyamus niger	0.05155473
Hyoseris radiata	0.02038542
Hyparrhenia hirta	0.008590719
Hyparrhenia sinaica	0.03789553
Hypecoum procumbens	0.02947901
Hypericum androsaemum	0.007240807
Hypericum coris	0.006502702
Hypericum elodes	0.01098406
Hypericum hircinum	0.04314578
Hypericum hirsutum	0.006310405
Hypericum humifusum	0.008884576
Hypericum hyssopifolium	0.02113814
Hypericum linariifolium	0.03015092
Hypericum maculatum	0.003236674
Hypericum montanum	0.00380545
Hypericum nummularium	0.01987188
Hypericum perfoliatum	0.02849162
Hypericum perforatum	0.003114814
Hypericum pulchrum	0.003535938
Hypericum richeri	0.005940062
Hypericum richeri subsp. burseri	0.03691225
Hypericum tetrapterum	0.009171248
Hypochaeris achyrophorus	0.00837858
Hypochaeris cretensis	0.02206887
Hypochaeris glabra	0.003269066
Hypochaeris maculata	0.006689372
Hypochaeris radicata	0.003311512
Hypochaeris robertia	0.01960813
Hypochaeris uniflora	0.03714511
Hyssopus officinalis	0.0299962
Iberis amara	0.05774572
Iberis linifolia subsp. linifolia	0.06960223
Iberis pinnata	0.04544188
Iberis saxatilis	0.01239406
Iberis sempervirens	0.01365586
Ilex aquifolium	0.003945068
Illecebrum verticillatum	0.01932111
Impatiens glandulifera	0.01237866
Impatiens noli-tangere	0.004225643
Impatiens parviflora	0.02640512
Imperata cylindrica	0.03407412
Imperatoria ostruthium	0.008606739
Inula britannica	0.0275924
Inula conyza	0.003628774
Inula hirta	0.05982599
Inula montana	0.003856897
Inula salicina	0.005810676
Inula spiraeifolia	0.02009874
Iris foetidissima	0.01025051
Iris latifolia	0.02706215
Iris lutescens	0.01971068
Iris pseudacorus	0.003543128
Isatis tinctoria	0.03541026
Isoetes duriei	0.03440213
Isoetes histrix	0.01970501
Isoetes velata	0.02513241
Isolepis cernua	0.01145143
Isolepis fluitans	0.01767136
Isolepis setacea	0.01462936
Isopyrum thalictroides	0.03172573
Jacobaea adonidifolia	0.006845922
Jacobaea aquatica	0.003848933
Jacobaea erratica	0.0342538
Jacobaea erucifolia	0.005094787
Jacobaea incana	0.019397
Jacobaea maritima	0.005639062
Jacobaea paludosa	0.01949625
Jacobaea vulgaris	0.003520612
Jasione crispa	0.007760252
Jasione laevis subsp. laevis	0.004379033
Jasione maritima	0.01411168
Jasione montana	0.003144429
Jasminum fruticans	0.008271802
Juglans regia	0.007462918
Juncus acutus	0.004856276
Juncus alpinoarticulatus subsp. alpinoarticulatus	0.01305299
Juncus anceps	0.0311454
Juncus articulatus	0.003302427
Juncus bufonius	0.003713568
Juncus bulbosus subsp. bulbosus	0.004286095
Juncus bulbosus subsp. kochii	0.105949
Juncus capitatus	0.01093369
Juncus compressus	0.02763709
Juncus conglomeratus	0.003278254
Juncus effusus	0.003308068
Juncus filiformis	0.01657407
Juncus gerardi subsp. gerardi	0.003784317
Juncus heterophyllus	0.01732589
Juncus hybridus	0.03392456
Juncus inflexus	0.003843157
Juncus jacquini	0.03974385
Juncus maritimus	0.003870776
Juncus pygmaeus	0.009639844
Juncus squarrosus	0.006572458
Juncus subnodulosus	0.003666357
Juncus subulatus	0.01264972
Juncus tenageia	0.02164296
Juncus tenuis	0.02273326
Juncus trifidus	0.005092808
Juncus triglumis	0.05806798
Juniperus communis	0.003252621
Juniperus communis subsp. nana	0.002985828
Juniperus oxycedrus	0.004158382
Juniperus oxycedrus subsp. macrocarpa	0.0345223
Juniperus phoenicea	0.003871643
Juniperus sabina	0.02181319
Juniperus thurifera	0.03766872
Kalmia procumbens	0.01777414
Katapsuxis silaifolia	0.06061057
Kernera saxatilis	0.01818815
Kickxia elatine subsp. elatine	0.03557716
Kickxia spuria subsp. spuria	0.01548988
Knautia arvensis	0.003072067
Knautia arvernensis	0.005693944
Knautia basaltica	0.04918223
Knautia dipsacifolia	0.003458111
Knautia foreziensis	0.04313146
Knautia integrifolia	0.02928384
Knautia timeroyi subsp. collina	0.003696506
Knautia timeroyi subsp. timeroyi	0.0372001
Koeleria glauca	0.01956526
Koeleria macrantha	0.00516915
Koeleria pyramidata	0.003514284
Koeleria vallesiana	0.00317979
Laburnum alpinum	0.01188152
Laburnum anagyroides	0.009764207
Lactuca alpina	0.01264844
Lactuca muralis	0.003587193
Lactuca perennis	0.003599089
Lactuca plumieri	0.01281898
Lactuca saligna	0.03295604
Lactuca serriola	0.006552379
Lactuca viminea	0.01458581
Lactuca virosa	0.02869928
Lagurus ovatus	0.003225818
Lamium album	0.01699627
Lamium amplexicaule	0.01161697
Lamium galeobdolon	0.003673222
Lamium galeobdolon subsp. montanum	0.0121919
Lamium maculatum	0.005593757
Lamium purpureum	0.01253979
Laphangium luteoalbum	0.02245333
Lapsana communis	0.004182345
Larix decidua	0.00308228
Laserpitium gallicum	0.004138538
Laserpitium halleri	0.05652426
Laserpitium latifolium	0.00302512
Laserpitium nestleri	0.02534112
Laserpitium siler	0.007317036
Lathraea clandestina	0.02903771
Lathraea squamaria	0.04029688
Lathyrus angulatus	0.04703252
Lathyrus annuus	0.06388362
Lathyrus aphaca	0.01263547
Lathyrus bauhinii	0.005168317
Lathyrus cicera	0.03118696
Lathyrus filiformis	0.0409408
Lathyrus hirsutus	0.03469224
Lathyrus latifolius	0.00805264
Lathyrus linifolius var. montanus	0.003173783
Lathyrus niger	0.00817975
Lathyrus nissolia	0.03377938
Lathyrus ochraceus subsp. occidentalis	0.02206553
Lathyrus palustris	0.0402165
Lathyrus pratensis	0.003047261
Lathyrus setifolius	0.04138261
Lathyrus sphaericus	0.03321489
Lathyrus sylvestris	0.01684968
Lathyrus tuberosus	0.01425119
Lathyrus venetus	0.04524008
Lathyrus vernus	0.00388956
Laurus nobilis	0.01033337
Lavandula angustifolia subsp. angustifolia	0.003666591
Lavandula latifolia	0.004477112
Lavandula stoechas	0.003975825
Leersia oryzoides	0.03063188
Legousia hybrida	0.0404383
Legousia speculum-veneris	0.01490947
Lemna gibba	0.02957189
Lemna minor	0.0040421
Lemna minuta	0.02913128
Lemna trisulca	0.009221927
Leontodon crispus	0.004547983
Leontodon hirtus	0.007232344
Leontodon hispidus	0.003079464
Leontodon hispidus var. glabratus	0.05136401
Leontodon montanus	0.03418959
Leontodon saxatilis subsp. rothii	0.02478172
Leontodon saxatilis subsp. saxatilis	0.003088343
Leontodon tuberosus	0.008815742
Leontopodium nivale	0.01967688
Lepidium campestre	0.03343279
Lepidium draba	0.01890348
Lepidium graminifolium	0.03645168
Lepidium heterophyllum	0.03893966
Lepidium squamatum	0.06796117
Lepidium virginicum	0.05972343
Leucanthemopsis alpina	0.006363097
Leucanthemum adustum	0.01662142
Leucanthemum atratum	0.01370558
Leucanthemum atratum subsp. ceratophylloides	0.04566272
Leucanthemum atratum subsp. coronopifolium	0.0392005
Leucanthemum delarbrei	0.03508347
Leucanthemum graminifolium var. graminifolium	0.02605073
Leucanthemum pallens subsp. pallens	0.003991332
Leucanthemum virgatum	0.007548472
Leucanthemum vulgare	0.003099269
Leucojum vernum	0.03671117
Libanotis pyrenaica	0.005335721
Libanotis pyrenaica var. libanotis	0.07877834
Ligustrum vulgare	0.003617773
Lilium martagon	0.003093215
Lilium pomponium	0.0395108
Limbarda crithmoides	0.003528365
Limodorum abortivum	0.01097149
Limoniastrum monopetalum	0.01775437
Limonium articulatum	0.03219964
Limonium auriculiursifolium subsp. auriculiursifolium	0.01085409
Limonium bellidifolium	0.03451441
Limonium binervosum	0.05085806
Limonium contortirameum	0.06451255
Limonium diffusum	0.1164754
Limonium dodartii subsp. dodartii	0.02591265
Limonium echioides	0.03712522
Limonium ferulaceum	0.04652209
Limonium humile	0.24365
Limonium narbonense	0.01707632
Limonium obtusifolium	0.06061747
Limonium ovalifolium	0.05789865
Limonium pseudominutum	0.03759257
Limonium virgatum	0.009600254
Limonium vulgare	0.003919056
Limosella aquatica	0.06906461
Linaria alpina	0.007261325
Linaria arvensis	0.05254667
Linaria pelisseriana	0.01863686
Linaria repens	0.003222611
Linaria simplex	0.01913164
Linaria supina	0.01575461
Linaria vulgaris	0.01593792
Lindernia dubia subsp. major	0.1166399
Linum alpinum	0.01387305
Linum campanulatum	0.01302168
Linum catharticum	0.00319589
Linum leonii	0.04332893
Linum maritimum	0.03633145
Linum narbonense	0.007299448
Linum strictum	0.005353599
Linum suffruticosum subsp. appressum	0.003798721
Linum tenuifolium	0.003819879
Linum trigynum	0.005721065
Linum usitatissimum subsp. angustifolium	0.00537036
Linum viscosum	0.02865129
Liparis loeselii	0.04231042
Listera cordata	0.02775508
Listera ovata	0.003304791
Lithodora fruticosa	0.03502672
Lithospermum officinale	0.02738283
Littorella uniflora	0.01166046
Lobelia urens	0.01928748
Lobularia maritima	0.004767188
Lolium multiflorum	0.009767452
Lolium perenne	0.00358362
Lolium rigidum	0.00416125
Lomelosia rutifolia	0.01786571
Loncomelos pyrenaicus	0.003824821
Lonicera alpigena	0.005914228
Lonicera caerulea	0.01575753
Lonicera etrusca	0.003872154
Lonicera implexa	0.004412532
Lonicera nigra	0.003880068
Lonicera periclymenum	0.003661814
Lonicera xylosteum	0.003445033
Lotus alpinus	0.003931083
Lotus angustissimus	0.01429239
Lotus angustissimus subsp. hispidus	0.006864439
Lotus corniculatus	0.003071564
Lotus corniculatus subsp. tenuis	0.004465522
Lotus cytisoides	0.00340692
Lotus edulis	0.03655828
Lotus herbaceus subsp. gracilis	0.0313144
Lotus ornithopodioides	0.05738453
Lotus parviflorus	0.02595208
Lotus pedunculatus	0.003355675
Lotus preslii	0.03974401
Ludwigia palustris	0.03768193
Lunaria rediviva	0.03442751
Lupinus angustifolius	0.02743386
Lupinus micranthus	0.05167554
Luronium natans	0.02710213
Luzula alpinopilosa subsp. alpinopilosa	0.01920859
Luzula campestris	0.003188686
Luzula desvauxii	0.01938778
Luzula forsteri	0.003727643
Luzula lutea	0.006804904
Luzula luzulina	0.02576155
Luzula luzuloides var. luzuloides	0.004215113
Luzula multiflora subsp. multiflora	0.003184038
Luzula nivea	0.003565409
Luzula nutans	0.00704278
Luzula pedemontana	0.02028857
Luzula pilosa	0.003908134
Luzula spicata	0.003394727
Luzula sudetica	0.008351362
Luzula sylvatica	0.003682886
Luzula sylvatica subsp. sieberi	0.01569742
Lycopersicon esculentum	0.05860914
Lycopodiella inundata	0.04450666
Lycopodium annotinum	0.059811
Lycopodium clavatum	0.02894229
Lycopsis arvensis	0.03431607
Lycopus europaeus	0.00351824
Lysimachia arvensis	0.003233738
Lysimachia arvensis f. parviflora	0.008202781
Lysimachia arvensis subsp. caerulea	0.01649247
Lysimachia linum-stellatum	0.005646998
Lysimachia maritima	0.008500947
Lysimachia nemorum	0.004525136
Lysimachia nummularia	0.003367466
Lysimachia tenella	0.00595654
Lysimachia vulgaris	0.003544137
Lythrum borysthenicum	0.03357217
Lythrum hyssopifolia	0.007364266
Lythrum portula	0.01636655
Lythrum salicaria	0.003442586
Maianthemum bifolium	0.004124565
Malcolmia littorea	0.03174302
Malcolmia ramosissima	0.008390959
Malus sylvestris	0.005038702
Malva dendromorpha	0.0180132
Malva moschata	0.01163023
Malva sylvestris	0.01517813
Malva wigandii	0.07393362
Marrubium vulgare	0.0316741
Matricaria discoidea	0.03231507
Matricaria maritima subsp. maritima	0.009983718
Matricaria recutita	0.02676501
Matthiola incana	0.07695973
Matthiola sinuata	0.00684996
Matthiola tricuspidata	0.007762125
Meconopsis cambrica	0.0383271
Medicago arabica	0.01331245
Medicago arborea	0.08509863
Medicago littoralis	0.00357154
Medicago lupulina	0.003329026
Medicago marina	0.004150539
Medicago minima	0.003116172
Medicago monspeliaca	0.01253928
Medicago orbicularis	0.01801377
Medicago polymorpha var. denticulata	0.0159564
Medicago rigidula	0.02013799
Medicago sativa	0.00749209
Medicago sativa subsp. falcata	0.006123777
Medicago suffruticosa	0.03365767
Medicago truncatula	0.03344318
Melampyrum arvense	0.02024496
Melampyrum cristatum	0.01282339
Melampyrum nemorosum	0.007506609
Melampyrum pratense	0.003489626
Melampyrum sylvaticum	0.00515278
Melica amethystina	0.01463176
Melica ciliata	0.003453988
Melica ciliata subsp. magnolii	0.04174681
Melica minuta	0.007794652
Melica nutans	0.004330229
Melica uniflora	0.003566355
Melilotus albus	0.009054226
Melilotus altissimus	0.05878683
Melilotus officinalis	0.009972999
Melilotus sulcatus	0.02319302
Melittis melissophyllum	0.003520821
Mentha aquatica	0.003361978
Mentha arvensis	0.005696056
Mentha longifolia	0.02086685
Mentha pulegium	0.00362721
Mentha spicata subsp. spicata	0.04184063
Mentha x niliaca	0.01105703
Menyanthes trifoliata	0.00406505
Mercurialis annua	0.01389296
Mercurialis perennis	0.003549611
Mesembryanthemum nodiflorum	0.03279672
Mespilus germanica	0.006299708
Meum athamanticum	0.003189448
Mibora minima	0.01037782
Micropyrum tenellum f. tenellum	0.00716225
Microthlaspi perfoliatum	0.01497601
Milium effusum	0.003841549
Minuartia capillacea	0.0379774
Minuartia hybrida subsp. tenuifolia	0.007238746
Minuartia laricifolia	0.02373484
Minuartia mediterranea	0.03893744
Minuartia recurva	0.008322421
Minuartia rostrata	0.0114526
Minuartia rubra	0.05571689
Minuartia rupestris	0.05289976
Minuartia sedoides	0.005514868
Minuartia verna	0.005046041
Misopates orontium	0.015396
Moehringia muscosa	0.02609893
Moehringia pentandra	0.04151146
Moehringia trinervia	0.003450269
Moenchia erecta	0.01087226
Molinia caerulea	0.003369317
Moneses uniflora	0.01498343
Monotropa hypopitys	0.009837993
Montia fontana subsp. chondrosperma	0.03406016
Montia fontana subsp. fontana	0.02736003
Murbeckiella pinnatifida subsp. pinnatifida	0.02855622
Muscari botryoides	0.04537287
Muscari comosum	0.004487766
Muscari neglectum	0.007583711
Mutellina adonidifolia var. mutellina	0.03483476
Mutellina corsica	0.06792354
Myosotis alpestris	0.003017142
Myosotis arvensis	0.006882221
Myosotis corsicana subsp. pyrenaearum	0.06870618
Myosotis discolor subsp. discolor	0.007481487
Myosotis laxa subsp. cespitosa	0.01064047
Myosotis nemorosa subsp. nemorosa	0.02023601
Myosotis ramosissima	0.004756386
Myosotis scorpioides	0.003543564
Myosotis sicula	0.03167671
Myosotis stricta	0.009423573
Myosotis sylvatica	0.003486881
Myosoton aquaticum	0.016426
Myosurus minimus	0.04964036
Myrica gale	0.0229955
Myriophyllum alterniflorum	0.01439109
Myriophyllum spicatum	0.005896278
Myriophyllum verticillatum	0.01186371
Myrrhis odorata	0.03581902
Myrtus communis	0.004574818
Najas marina subsp. marina	0.06428041
Najas minor	0.06325102
Narcissus assoanus	0.01908471
Narcissus poeticus	0.008743996
Narcissus pseudonarcissus	0.009683357
Narcissus tazetta	0.043358
Nardus stricta	0.003189807
Narthecium ossifragum	0.01516073
Nasturtium officinale	0.007832458
Neatostema apulum	0.03519774
Neotinea maculata	0.0385322
Neotinea ustulata	0.01136686
Neottia nidus-avis	0.003516165
Nepeta nepetella	0.02178752
Neslia paniculata	0.03366157
Nigella damascena	0.03954284
Noccaea brachypetala	0.03705706
Noccaea brevistyla	0.1044746
Noccaea montana subsp. montana	0.03300232
Noccaea rotundifolia subsp. rotundifolia	0.02126987
Nuphar lutea	0.00587441
Nymphaea alba	0.01107879
Nymphoides peltata	0.05435412
Odontites luteus	0.003675803
Odontites luteus subsp. lanceolatus	0.02406845
Odontites vernus subsp. serotinus	0.0205532
Odontites vernus subsp. vernus	0.02664789
Odontites viscosus	0.04412059
Oenanthe aquatica	0.01000584
Oenanthe crocata	0.01380428
Oenanthe fistulosa	0.003560583
Oenanthe globulosa	0.04772494
Oenanthe lachenalii	0.004434968
Oenanthe peucedanifolia	0.01462886
Oenanthe pimpinelloides	0.0161085
Oenanthe silaifolia	0.007434441
Oenothera biennis	0.01433895
Olea europaea	0.005530349
Olea europaea var. sylvestris	0.00865089
Onobrychis saxatilis	0.01753718
Onobrychis supina	0.004258305
Onobrychis viciifolia	0.005651968
Onobrychis viciifolia subsp. montana	0.006815035
Ononis cristata	0.006850037
Ononis diffusa	0.07238208
Ononis fruticosa	0.03300036
Ononis hispanica subsp. ramosissima	0.03926431
Ononis minutissima	0.004006496
Ononis natrix	0.004597594
Ononis pusilla	0.00597995
Ononis reclinata	0.02876375
Ononis rotundifolia	0.02264336
Ononis spinosa	0.003447159
Ononis spinosa subsp. antiquorum	0.02776268
Ononis spinosa subsp. maritima	0.02592337
Ononis spinosa var. procurrens	0.003298422
Ononis striata	0.004797233
Ononis variegata	0.04329871
Onopordum acanthium subsp. acanthium	0.06840881
Onopordum illyricum	0.04737448
Onosma fastigiata subsp. fastigiata	0.0255616
Ophioglossum lusitanicum	0.04128412
Ophioglossum vulgatum	0.01540145
Ophrys apifera	0.01312106
Ophrys aranifera	0.01362356
Ophrys fuciflora	0.01413748
Ophrys fusca	0.02678379
Ophrys insectifera	0.01140865
Ophrys scolopax	0.047999
Orchis anthropophora	0.012595
Orchis mascula	0.005137247
Orchis militaris	0.01309737
Orchis purpurea	0.00558957
Orchis simia	0.04359069
Oreochloa disticha	0.03164076
Oreopteris limbosperma	0.029973
Oreoselinum nigrum	0.01101558
Origanum vulgare	0.003504161
Ornithogalum gussonei	0.0114677
Ornithogalum umbellatum	0.01081894
Ornithopus compressus	0.008342471
Ornithopus perpusillus	0.004344377
Ornithopus pinnatus	0.01031481
Orobanche alba	0.01601718
Orobanche amethystea	0.06457112
Orobanche caryophyllacea	0.03673341
Orobanche gracilis	0.007179372
Orobanche hederae	0.02724377
Orobanche rapum-genistae	0.03152579
Orobanche teucrii	0.02591389
Orthilia secunda	0.003233973
Oryza sativa	0.08769953
Osmunda regalis	0.01073062
Ostrya carpinifolia	0.003719912
Osyris alba	0.004224344
Oxalis acetosella	0.003560569
Oxalis dillenii	0.05803075
Oxalis fontana	0.05569831
Oxalis pes-caprae	0.05639023
Oxyria digyna	0.02796435
Oxytropis campestris subsp. campestris	0.009993597
Oxytropis foucaudii	0.06203139
Oxytropis halleri subsp. halleri	0.02776244
Oxytropis helvetica	0.01464292
Oxytropis lapponica	0.06284608
Oxytropis neglecta	0.04141653
Pachypleurum mutellinoides	0.02064124
Paeonia officinalis	0.07200268
Paliurus spina-christi	0.04181589
Pallenis maritima	0.03049533
Pallenis spinosa	0.02145501
Pancratium illyricum	0.05981183
Pancratium maritimum	0.00565903
Panicum capillare	0.02539247
Papaver argemone	0.03220675
Papaver dubium	0.02096268
Papaver rhoeas	0.003683156
Paradisea liliastrum	0.02347196
Paragymnopteris marantae	0.06683659
Parapholis filiformis	0.00474217
Parapholis incurva	0.006544295
Pardoglossum cheirifolium subsp. cheirifolium	0.02582215
Parentucellia latifolia	0.04097752
Parentucellia viscosa	0.007674736
Parietaria judaica	0.01557097
Parietaria officinalis	0.03162102
Paris quadrifolia	0.003562109
Parnassia palustris	0.003307914
Paronychia argentea	0.02099332
Paronychia echinulata	0.02758094
Paronychia kapela	0.03849723
Paronychia kapela subsp. serpyllifolia	0.03059254
Paronychia polygonifolia	0.02733497
Paspalum distichum	0.03002777
Pastinaca sativa	0.01317062
Pastinaca sativa var. arvensis	0.04464982
Pedicularis comosa	0.02075041
Pedicularis foliosa	0.02302336
Pedicularis gyroflexa	0.007178329
Pedicularis kerneri	0.01954325
Pedicularis mixta	0.04904754
Pedicularis palustris	0.01106059
Pedicularis pyrenaica	0.006480449
Pedicularis rosea	0.04949633
Pedicularis rostratospicata subsp. helvetica	0.01621951
Pedicularis sylvatica	0.003940993
Pedicularis tuberosa	0.03637768
Pedicularis verticillata	0.03265293
Persicaria alpina	0.04359723
Persicaria amphibia	0.003805385
Persicaria bistorta	0.003052632
Persicaria hydropiper	0.004370321
Persicaria lapathifolia	0.007110931
Persicaria maculosa	0.007185597
Persicaria minor	0.06679799
Persicaria mitis	0.0224548
Persicaria vivipara	0.003126307
Petasites albus	0.01299491
Petasites hybridus subsp. hybridus	0.03186402
Petrocallis pyrenaica	0.02237153
Petrorhagia dubia	0.03965651
Petrorhagia prolifera	0.003130475
Petrorhagia saxifraga subsp. saxifraga	0.003871162
Peucedanum gallicum	0.01594482
Peucedanum officinale	0.01007756
Phagnalon saxatile	0.0122903
Phagnalon sordidum	0.02170599
Phalaris arundinacea	0.003636797
Phedimus stellatus	0.06860117
Phegopteris connectilis	0.02656835
Phillyrea angustifolia	0.004204971
Phillyrea latifolia	0.01158724
Phillyrea media	0.004062803
Phleum alpinum	0.004860093
Phleum arenarium	0.008813027
Phleum phleoides	0.005791141
Phleum pratense	0.00316324
Phleum pratense subsp. serotinum	0.003427615
Phlomis lychnitis	0.03315672
Phragmites australis	0.003844961
Phyteuma betonicifolium	0.01806968
Phyteuma globulariifolium subsp. pedemontanum	0.01023032
Phyteuma hemisphaericum	0.00364485
Phyteuma michelii	0.01394605
Phyteuma nigrum	0.01078497
Phyteuma orbiculare	0.003009668
Phyteuma orbiculare subsp. tenerum	0.01364037
Phyteuma ovatum	0.01164828
Phyteuma pyrenaicum	0.03706232
Phyteuma scorzonerifolium	0.04119349
Phyteuma serratum	0.09886903
Phyteuma spicatum	0.003181939
Phyteuma spicatum subsp. occidentale	0.04596051
Picea abies	0.003792421
Picris hieracioides	0.003532058
Picris hieracioides subsp. spinulosa	0.04714182
Pilularia globulifera	0.069602
Pimpinella major	0.003166133
Pimpinella saxifraga	0.003135298
Pimpinella tragium	0.01703283
Pinguicula corsica	0.1221087
Pinguicula grandiflora	0.02751781
Pinguicula lusitanica	0.04074275
Pinguicula vulgaris	0.009222392
Pinus cembra	0.01095855
Pinus halepensis	0.004253341
Pinus mugo	0.01389437
Pinus mugo subsp. uncinata	0.003775916
Pinus nigra	0.006685682
Pinus nigra subsp. laricio	0.009840166
Pinus nigra subsp. salzmannii	0.06221082
Pinus pinaster	0.004346105
Pinus pinea	0.02432134
Pinus strobus	0.06879227
Pinus sylvestris	0.003529334
Piptatherum caerulescens	0.0143614
Piptatherum miliaceum	0.007927999
Piptatherum paradoxum	0.05214772
Pistacia lentiscus	0.004559236
Pistacia terebinthus	0.004170502
Pittosporum tobira	0.03409691
Plantago afra	0.01340793
Plantago alpina	0.003388027
Plantago argentea	0.02069873
Plantago atrata subsp. atrata	0.01701392
Plantago atrata subsp. fuscescens	0.02293284
Plantago bellardii	0.007708249
Plantago coronopus	0.003185475
Plantago coronopus subsp. humilis	0.01173961
Plantago crassifolia	0.01242516
Plantago holosteum	0.01043005
Plantago lagopus	0.01234483
Plantago lanceolata	0.003230543
Plantago major	0.003719395
Plantago major subsp. intermedia	0.01407947
Plantago maritima	0.004607003
Plantago maritima subsp. serpentina	0.003038444
Plantago media	0.003266141
Plantago monosperma	0.02118323
Plantago sarda var. sarda	0.01166049
Plantago scabra subsp. scabra	0.02253539
Plantago sempervirens	0.009420422
Plantago subulata	0.05255962
Platanthera bifolia	0.004186774
Platanthera chlorantha	0.005454155
Poa alpina	0.003012539
Poa annua	0.003428374
Poa badensis	0.02451517
Poa balbisii	0.04868872
Poa bulbosa	0.003178659
Poa cenisia	0.01457669
Poa chaixii	0.003169204
Poa compressa	0.00411092
Poa laxa	0.03785385
Poa nemoralis	0.003142778
Poa palustris	0.01874246
Poa pratensis	0.003298619
Poa pratensis subsp. anceps	0.05634244
[truncated: 880 more rows]
