# Supplementary material for: Ecological specialization and rarity indices estimated for a large number of plant species in France
Source: Data Brief. 2015 Mar 4;3:165–8. doi: 10.1016/j.dib.2015.02.015 (PMC4510126; doi:10.1016/j.dib.2015.02.015)
Supplement: Supplementary file 1 — Table 1. Index of species ecological specialization using additive partitioning of diversity (θb) for 2879 plants species in France.Table 2. Index of species ecological specialization using multiplicative partitioning of diversity (θwb) for 2879 plants species in France.Table 3. Index of species ecological specialization using multiple-site similarity measure from the Simpson index (Msim) for 2879 plants species in France.Table 4. Species rarity for 2879 plants species in France. [file mmc1.zip › MOBAIED_Tables/Supplementary Table 4.csv]

Sp_name	Rarity	Rarity_normalized_value
Abies alba	0.000159337157425112	0
Acacia dealbata	0.0147058823529412	0.799355599933521
Acer campestre	0.000135593220338983	0
Acer monspessulanum	0.000784929356357928	0.0340951194438671
Acer negundo	0.00352112676056338	0.184508941024238
Acer opalus	0.000442477876106195	0.0152699295027649
Acer platanoides	0.000629722921914358	0.0255631352739238
Acer pseudoplatanus	0.000154822727976467	0
Achillea ligustica	0.0185185185185185	1
Achillea macrophylla	0.0108695652173913	0.588466166201351
Achillea maritima subsp. maritima	0.00373134328358209	0.196064931296718
Achillea millefolium	0.000107816711590296	0
Achillea nana	0.00591715976331361	0.316223297606273
Achillea odorata	0.00645161290322581	0.345603173161402
Achillea ptarmica	0.000871080139372822	0.0388309869969519
Achillea tomentosa	0.0126582278481013	0.686792252392933
Achnatherum calamagrostis	0.000962463907603465	0.0438545214060043
Acis nicaeensis	0.00819672131147541	0.441535003355168
Aconitum anthora	0.0181818181818182	0.990434208072668
Aconitum lycoctonum subsp. neapolitanum	0.0151515151515152	0.823852857387258
Aconitum lycoctonum subsp. vulparia	0.00140449438202247	0.0681537524520385
Aconitum napellus	0.0029940119760479	0.155532468409862
Aconitum napellus subsp. lusitanicum	0.0188679245283019	1
Actaea spicata	0.00161290322580645	0.0796103712605041
Adenocarpus telonensis	0.015625	0.849881193431853
Adenostyles alliariae	0.000937207122774133	0.0424661093268268
Adenostyles alliariae subsp. pyrenaica	0.00840336134453781	0.452894387373528
Adenostyles alpina subsp. alpina	0.00271739130434783	0.140326119520492
Adenostyles leucophylla	0.0126582278481013	0.686792252392933
Adiantum capillus-veneris	0.0120481927710843	0.653257498251596
Adonis flammea	0.00970873786407767	0.524653344020258
Adoxa moschatellina	0.00103734439834025	0.0479708401906878
Aegilops ovata	0.00253164556962025	0.130115333646751
Aegilops triuncialis	0.02	1
Aegopodium podagraria	0.00127388535031847	0.0609739329107597
Aeluropus littoralis	0.00139082058414465	0.0674020785446076
Aesculus hippocastanum	0.0101010101010101	0.546217272911574
Aethionema saxatile	0.00657894736842105	0.352602983737741
Aethusa cynapium	0.0105263157894737	0.569597111604263
Agrimonia eupatoria	0.000448028673835125	0.015575067099177
Agrimonia procera	0.0121951219512195	0.661334466474662
Agrostemma githago	0.00943396226415094	0.509548422131766
Agrostis alpina	0.00316455696202532	0.164907641068387
Agrostis canina	0.000282965478211658	0.00650123857429255
Agrostis capillaris	0.0000964506172839506	0
Agrostis capillaris subsp. castellana	0.0021505376344086	0.109165127027271
Agrostis curtisii	0.00143266475644699	0.0697023299289521
Agrostis pourretii	0.00813008130081301	0.437871678969843
Agrostis rupestris	0.000980392156862745	0.044840070358426
Agrostis stolonifera	0.000136165577342048	0
Agrostis vinealis	0.0072992700729927	0.392200452326522
Ailanthus altissima	0.0153846153846154	0.836666807439982
Aira caryophyllea	0.000548847420417124	0.02111725968259
Aira cupaniana	0.00170357751277683	0.0845949041751717
Aira elegantissima	0.00325732899022801	0.170007490690451
Aira praecox	0.00141043723554302	0.0684804420789433
Aira tenorei	0.0078125	0.420413648696029
Ajuga chamaepitys	0.00327868852459016	0.17118166371819
Ajuga genevensis	0.00595238095238095	0.318159471377976
Ajuga pyramidalis subsp. pyramidalis	0.00409836065573771	0.216240553657686
Ajuga reptans	0.000178731009830206	0.00077127745907638
Alchemilla alpina	0.00136239782016349	0.0658396267479236
Alchemilla colorata	0.00763358778625954	0.410578514083758
Alchemilla conjuncta	0.00925925925925926	0.499944675498959
Alchemilla coriacea	0.0123456790123457	0.669610866011877
Alchemilla fissa	0.00862068965517241	0.464841325737666
Alchemilla flabellata	0.00709219858156028	0.380817350245208
Alchemilla glabra	0.00609756097560976	0.326140285217433
Alchemilla glaucescens	0.00218818380743982	0.111234606643324
Alchemilla hoppeana	0.00131926121372032	0.0634683278733784
Alchemilla pentaphyllea	0.0116279069767442	0.630153612404222
Alchemilla saxatilis	0.002710027100271	0.139921295630084
Alchemilla vulgaris	0.000528820729772607	0.0200163555340736
Alchemilla xanthochlora	0.0142857142857143	0.776258185762855
Alisma gramineum	0.00917431192660551	0.495274963833466
Alisma plantago-aquatica	0.000680272108843537	0.0283419173793788
Alliaria petiolata	0.000599880023995201	0.0239226160934896
Allium acutiflorum	0.00191204588910134	0.0960547955972709
Allium angulosum	0.0131578947368421	0.714259863515277
Allium carinatum	0.00917431192660551	0.495274963833466
Allium chamaemoly	0.0172413793103448	0.938736547515127
Allium coloratum	0.0126582278481013	0.686792252392933
Allium commutatum	0.00581395348837209	0.310549858182214
Allium flavum	0.0101010101010101	0.546217272911574
Allium lusitanicum	0.0078125	0.420413648696029
Allium moschatum	0.0123456790123457	0.669610866011877
Allium narcissiflorum	0.0114942528735632	0.622806399663486
Allium oleraceum	0.004149377593361	0.219045048882136
Allium paniculatum	0.0196078431372549	1
Allium roseum	0.00436681222707424	0.23099783202215
Allium schoenoprasum	0.0043859649122807	0.232050690478562
Allium scorodoprasum	0.0111111111111111	0.60174438980671
Allium sphaerocephalon	0.000531914893617021	0.0201864474315802
Allium subhirsutum	0.02	1
Allium triquetrum	0.00769230769230769	0.413806455700093
Allium ursinum	0.000989119683481701	0.0453198386052945
Allium victorialis	0.00645161290322581	0.345603173161402
Allium vineale	0.00224215246636771	0.114201363435957
Alnus alnobetula subsp. alnobetula	0.00434782608695652	0.229954128856664
Alnus alnobetula subsp. suaveolens	0.00719424460431655	0.386427008465137
Alnus cordata	0.0161290322580645	0.877588776963197
Alnus glutinosa	0.000262605042016807	0.00538198781687134
Alnus incana	0.00162074554294976	0.0800414779086417
Alopecurus aequalis	0.0028169014084507	0.145796373611432
Alopecurus alpinus	0.00278551532033426	0.144071022417546
Alopecurus bulbosus	0.00159489633173844	0.0786204990577895
Alopecurus geniculatus	0.000951474785918173	0.0432504291040542
Alopecurus myosuroides	0.00819672131147541	0.441535003355168
Alopecurus pratensis	0.000508388408744281	0.0188931531346765
Alopecurus rendlei	0.00925925925925926	0.499944675498959
Althaea hirsuta	0.00934579439252336	0.504701671494649
Althaea officinalis	0.00199600798403194	0.100670346926643
Alyssum alyssoides	0.000866551126516464	0.0385820188009203
Alyssum montanum	0.0099009900990099	0.535221804219467
Amaranthus blitum subsp. emarginatus	0.00909090909090909	0.490690156016437
Amaranthus blitum var. blitum	0.0192307692307692	1
Amaranthus hybridus	0.010989010989011	0.595032320731474
Amaranthus hybridus subsp. bouchonii	0.00689655172413793	0.370062281382174
Amaranthus retroflexus	0.0087719298245614	0.47315527699692
Ambrosia artemisiifolia	0.0149253731343284	0.811421413306257
Amelanchier ovalis	0.000220701831825204	0.00307849101078664
Ammophila arenaria	0.00139470013947001	0.06761534486144
Ammophila arenaria subsp. arundinacea	0.00411522633744856	0.217167691310762
Anacamptis laxiflora	0.00260416666666667	0.13410195220548
Anacamptis morio	0.00166389351081531	0.0824134013415452
Anacamptis palustris	0.00680272108843537	0.364904238151943
Anacamptis picta	0.0144927536231884	0.787639520281734
Anacamptis pyramidalis	0.00141843971631206	0.0689203532172057
Anarrhinum bellidifolium	0.00316455696202532	0.164907641068387
Anchusa crispa	0.0111111111111111	0.60174438980671
Anchusa italica	0.0135135135135135	0.733808884043793
Andromeda polifolia	0.0020703933747412	0.104759449148995
Andropogon distachyos	0.00408163265306122	0.215320984475248
Androsace carnea	0.00204918032786885	0.103593328808946
Androsace chaixii	0.0135135135135135	0.733808884043793
Androsace maxima	0.0144927536231884	0.787639520281734
Androsace obtusifolia	0.0178571428571429	0.972586206213517
Androsace vandellii	0.0151515151515152	0.823852857387258
Androsace villosa	0.0034965034965035	0.183155354751063
Androsace vitaliana subsp. vitaliana	0.0023094688221709	0.117901867762019
Andryala integrifolia	0.00150602409638554	0.0737350282466289
Anemone baldensis	0.0131578947368421	0.714259863515277
Anemone hepatica	0.000270343336036767	0.00580737612192044
Anemone hortensis	0.00892857142857143	0.481766155086861
Anemone narcissiflora subsp. narcissiflora	0.00387596899224806	0.204015273441544
Anemone nemorosa	0.000146649068778413	0
Anemone ranunculoides	0.00390625	0.205679876328117
Angelica razulii	0.0116279069767442	0.630153612404222
Angelica sylvestris	0.000244259892525647	0.00437352108921951
Antennaria carpatica	0.00333333333333333	0.174185589714157
Antennaria dioica	0.000611995104039168	0.0245886044046269
Anthemis arvensis	0.0018018018018018	0.0899944746380167
Anthemis cotula	0.0101010101010101	0.546217272911574
Anthemis maritima	0.00162866449511401	0.0804767973253279
Anthemis saxatilis var. saxatilis	0.0123456790123457	0.669610866011877
Anthericum liliago	0.00075642965204236	0.0325284380949898
Anthericum ramosum	0.000725689404934688	0.030838589973402
Anthoxanthum aristatum	0.0065359477124183	0.350239213281679
Anthoxanthum odoratum	0.0000731850117096019	0
Anthoxanthum odoratum var. villosum	0.0101010101010101	0.546217272911574
Anthoxanthum ovatum	0.00434782608695652	0.229954128856664
Anthriscus caucalis var. caucalis	0.0053475935828877	0.284913193405047
Anthriscus sylvestris	0.000974658869395711	0.0445249009642844
Anthyllis barba-jovis	0.0149253731343284	0.811421413306257
Anthyllis hermanniae	0.0034965034965035	0.183155354751063
Anthyllis montana	0.000719942404607631	0.0305226667580347
Anthyllis vulneraria	0.000257532835436518	0.00510315925924837
Anthyllis vulneraria subsp. alpestris	0.003003003003003	0.156026721756558
Anthyllis vulneraria subsp. praepropera	0.00175746924428822	0.0875574321257331
Anthyllis vulneraria subsp. vulnerarioides	0.0050761421319797	0.269991006123583
Anthyllis vulneraria var. sericea	0.00793650793650794	0.427230593850566
Antirrhinum latifolium	0.00374531835205993	0.196833166605094
Antirrhinum majus	0.0185185185185185	1
Apera spica-venti subsp. spica-venti	0.0169491525423729	0.922672302709111
Aphanes arvensis	0.00381679389312977	0.200762309021982
Aphanes australis	0.0029585798816568	0.153584700783239
Aphyllanthes monspeliensis	0.000258598396689941	0.00516173512808331
Apium graveolens	0.00636942675159236	0.341085248712979
Aquilegia pyrenaica	0.0144927536231884	0.787639520281734
Aquilegia vulgaris	0.00102459016393443	0.0472697163845753
Arabidopsis arenosa subsp. arenosa	0.00819672131147541	0.441535003355168
Arabidopsis halleri	0.0185185185185185	1
Arabidopsis thaliana	0.00180831826401447	0.0903526965934518
Arabis alpina	0.0025706940874036	0.132261902742173
Arabis ciliata var. ciliata	0.012987012987013	0.70486617832625
Arabis collina	0.00510204081632653	0.271414704604008
Arabis hirsuta	0.000591016548463357	0.0234353744839553
Arabis planisiliqua	0.0166666666666667	0.907143532729963
Arabis sagittata	0.015625	0.849881193431853
Arabis turrita	0.00267379679144385	0.137929648682626
Arbutus unedo	0.000459770114942529	0.0162205157883362
Arctium lappa	0.00383141762452107	0.201566202527965
Arctium minus	0.00625	0.334520139748864
Arctostaphylos alpinus	0.00970873786407767	0.524653344020258
Arctostaphylos uva-ursi var. crassifolius	0.000862812769628991	0.0383765144228327
Arenaria aggregata	0.0036231884057971	0.190119458040587
Arenaria ciliata	0.00198807157057654	0.100234067630554
Arenaria controversa	0.0117647058823529	0.637673700738858
Arenaria gothica subsp. moehringioides	0.0153846153846154	0.836666807439982
Arenaria grandiflora	0.0019047619047619	0.0956543815338916
Arenaria montana	0.0022883295194508	0.116739801274131
Arenaria serpyllifolia	0.000591366055588409	0.0234545875357138
Arenaria serpyllifolia subsp. leptoclados	0.00150602409638554	0.0737350282466289
Argyrolobium zanonii	0.000565610859728507	0.0220387768822556
Arisarum vulgare	0.000798084596967279	0.0348182873011351
Aristolochia clematitis	0.00613496932515337	0.328196691237417
Aristolochia pallida	0.0175438596491228	0.955364450033634
Aristolochia pistolochia	0.00671140939597315	0.359884665880913
Aristolochia rotunda	0.0043859649122807	0.232050690478562
Aristolochia sempervirens	0.0135135135135135	0.733808884043793
Armeria alpina	0.00166389351081531	0.0824134013415452
Armeria arenaria subsp. arenaria	0.00147710487444609	0.0721452852396518
Armeria girardii	0.012987012987013	0.70486617832625
Armeria leucocephala	0.0120481927710843	0.653257498251596
Armeria maritima subsp. maritima	0.000619962802231866	0.0250266034804688
Armeria multiceps subsp. multiceps	0.0105263157894737	0.569597111604263
Armeria ruscinonensis	0.015625	0.849881193431853
Arnica montana	0.000827814569536424	0.0364525987666499
Arnoseris minima	0.00719424460431655	0.386427008465137
Arrhenatherum elatius	0.000163185378590078	0
Arrhenatherum elatius subsp. bulbosum	0.00980392156862745	0.529885767942415
Artemisia absinthium	0.0133333333333333	0.723904046976011
Artemisia alba	0.00277008310249307	0.143222684919168
Artemisia arborescens	0.02	1
Artemisia caerulescens	0.0133333333333333	0.723904046976011
Artemisia caerulescens subsp. gallica	0.00269541778975741	0.139118194866365
Artemisia campestris	0.0014792899408284	0.072265402371722
Artemisia campestris subsp. glutinosa	0.00558659217877095	0.298051387346716
Artemisia campestris subsp. maritima	0.0133333333333333	0.723904046976011
Artemisia eriantha	0.0158730158730159	0.863515083740927
Artemisia maritima	0.00649350649350649	0.347906141143228
Artemisia umbelliformis	0.0128205128205128	0.695713356860019
Artemisia verlotiorum	0.0172413793103448	0.938736547515127
Artemisia vulgaris	0.00122249388753056	0.0581488493467398
Arthrocnemum macrostachyum	0.00123456790123457	0.0588125801653722
Arum italicum	0.00117096018735363	0.055315946730914
Arum maculatum	0.000252143217347453	0.00480688200513324
Aruncus dioicus	0.00328947368421053	0.171774543848973
Arundo donax	0.0151515151515152	0.823852857387258
Asarina procumbens	0.0166666666666667	0.907143532729963
Asarum europaeum	0.00180831826401447	0.0903526965934518
Asparagus acutifolius	0.000234686693264492	0.00384726465632924
Asparagus albus	0.0136986301369863	0.743985086510691
Asparagus officinalis	0.00357142857142857	0.187274124410867
Asparagus officinalis subsp. prostratus	0.00970873786407767	0.524653344020258
Asperula aristata	0.00709219858156028	0.380817350245208
Asperula arvensis	0.0104166666666667	0.563569496941304
Asperula cynanchica	0.000171144959780934	0.000354258286096728
Asperula hirta	0.00909090909090909	0.490690156016437
Asperula purpurea subsp. purpurea	0.00122850122850123	0.0584790839678039
Asphodelus albus	0.00139082058414465	0.0674020785446076
Asphodelus cerasiferus	0.0025706940874036	0.132261902742173
Asphodelus fistulosus	0.00746268656716418	0.401183758633231
Asphodelus ramosus	0.00169491525423729	0.0841187238350956
Asplenium adiantum-nigrum	0.00136054421768707	0.0657377307985526
Asplenium ceterach	0.00114678899082569	0.0539872114443626
Asplenium fontanum	0.00444444444444444	0.235265418298807
Asplenium marinum	0.00606060606060606	0.324108805331026
Asplenium obovatum subsp. billotii	0.0116279069767442	0.630153612404222
Asplenium obovatum subsp. obovatum	0.00970873786407767	0.524653344020258
Asplenium onopteris	0.00072463768115942	0.0307807747762814
Asplenium petrarchae	0.0119047619047619	0.645372838795746
Asplenium ruta-muraria	0.00131233595800525	0.0630876337845954
Asplenium scolopendrium subsp. scolopendrium	0.00123609394313968	0.0588964695055517
Asplenium septentrionale	0.0025062656641604	0.128720153399266
Asplenium trichomanes	0.000471253534401508	0.0168517805512443
Asplenium viride	0.00344827586206897	0.180504192671189
Aster alpinus	0.00129198966408269	0.0619691604539847
Aster amellus	0.00381679389312977	0.200762309021982
Astragalus alpinus	0.0113636363636364	0.615626169030494
Astragalus australis	0.0106382978723404	0.57575297338771
Astragalus danicus	0.00383141762452107	0.201566202527965
Astragalus depressus	0.0175438596491228	0.955364450033634
Astragalus glycyphyllos	0.0020703933747412	0.104759449148995
Astragalus hypoglottis subsp. hypoglottis	0.004	0.210833486864947
Astragalus incanus	0.0133333333333333	0.723904046976011
Astragalus monspessulanus	0.000481231953801732	0.0174003126831046
Astragalus onobrychis	0.0050761421319797	0.269991006123583
Astragalus sempervirens	0.00266666666666667	0.137537692563366
Astragalus vesicarius	0.0072463768115942	0.389292812120969
Astrantia major	0.0015600624024961	0.0767056136734429
Astrantia minor	0.00321543408360129	0.167704450346653
Athamanta cretensis	0.00343642611683849	0.179852790304485
Athyrium distentifolium	0.00317460317460317	0.165459899916349
Athyrium filix-femina	0.000168861870989531	0.000228752681276492
Atriplex glabriuscula	0.0062111801242236	0.332386139526574
Atriplex laciniata	0.0101010101010101	0.546217272911574
Atriplex littoralis	0.0140845070422535	0.765197452216339
Atriplex patula	0.00434782608695652	0.229954128856664
Atriplex prostrata	0.00045024763619991	0.0156970475559661
Atriplex tatarica	0.0126582278481013	0.686792252392933
Atropa belladonna	0.0138888888888889	0.754443961268337
Avena barbata	0.001	0.0459179496863905
Avena sativa	0.0185185185185185	1
Avena sativa subsp. fatua	0.02	1
Avena sativa subsp. sterilis	0.00255754475703325	0.131539059781651
Avenula bromoides subsp. bromoides	0.000324675324675325	0.00879410581935611
Avenula marginata	0.00305810397553517	0.159055723917959
Avenula pratensis	0.000619195046439629	0.0249843985275025
Avenula pubescens subsp. pubescens	0.000534473543559594	0.0203271011414906
Avenula versicolor subsp. versicolor	0.00176678445229682	0.0880695063032889
Azolla filiculoides	0.00704225352112676	0.378071778088272
Baccharis halimifolia	0.0120481927710843	0.653257498251596
Baldellia ranunculoides subsp. ranunculoides	0.00114155251141553	0.0536993525060788
Ballota nigra subsp. meridionalis	0.0119047619047619	0.645372838795746
Barbarea vulgaris	0.00294117647058824	0.152628003154868
Bartsia alpina	0.00141242937853107	0.0685899538559472
Bartsia trixago	0.00869565217391304	0.468962153753122
Bellardiochloa variegata	0.0016366612111293	0.0809163915644365
Bellidiastrum michelii	0.00126742712294043	0.0606189122316695
Bellis annua	0.00176056338028169	0.0877275224922217
Bellis bernardii	0.0196078431372549	1
Bellis perennis	0.000394944707740916	0.012656943504512
Bellis sylvestris	0.00291545189504373	0.151213875756664
Bellium bellidioides	0.00214132762312634	0.108658835707926
Berardia subacaulis	0.0136986301369863	0.743985086510691
Berberis aetnensis	0.0065359477124183	0.350239213281679
Berberis vulgaris	0.00107411385606874	0.0499921251483741
Berteroa incana	0.00495049504950495	0.263083954089836
Berula erecta	0.00126103404791929	0.0602674730978916
Beta vulgaris subsp. maritima	0.000988142292490119	0.045266109618491
Betula pendula	0.000198728139904611	0.00187055660849303
Betula pubescens subsp. pubescens	0.000333444481493831	0.00927616255513178
Bidens cernua	0.00568181818181818	0.30328613649535
Bidens frondosa	0.004149377593361	0.219045048882136
Bidens radiata	0.00595238095238095	0.318159471377976
Bidens tripartita	0.00125	0.0596609111179368
Bifora radians	0.00641025641025641	0.343329730410112
Biscutella laevigata	0.000602046959662854	0.0240417365467104
Biscutella lamottei	0.0163934426229508	0.892123902750131
Biscutella minor	0.00598802395209581	0.320118832859519
Bituminaria bituminosa	0.000447828034034931	0.0155640375590341
Blackstonia imperfoliata	0.0147058823529412	0.799355599933521
Blackstonia perfoliata	0.000473709142586452	0.016986769865551
Blechnum spicant	0.000666222518321119	0.0275695854566643
Blysmus compressus	0.00819672131147541	0.441535003355168
Bolboschoenus maritimus	0.000586854460093897	0.0232065768042105
Bolboschoenus maritimus var. planiculmis	0.00483091787439614	0.256510576067381
Bombycilaena erecta	0.00220264317180617	0.112029464590569
Bothriochloa ischaemum	0.00218818380743982	0.111234606643324
Botrychium lunaria	0.00156985871271586	0.0772441349275291
Brachypodium distachyon	0.00215982721382289	0.109675792353694
Brachypodium phoenicoides	0.00024906600249066	0.00463772182475927
Brachypodium pinnatum	0.0000858590194899974	0
Brachypodium retusum	0.000222271615914648	0.00316478493957495
Brachypodium rupestre	0.00380228136882129	0.199964528774598
Brachypodium sylvaticum	0.000132240148108966	0
Brassica montana	0.0169491525423729	0.922672302709111
Brassica nigra	0.01	0.54066456122206
Brassica oleracea	0.00917431192660551	0.495274963833466
Brassica repanda subsp. saxatilis	0.02	1
Brimeura fastigiata	0.0099009900990099	0.535221804219467
Briza maxima	0.000932835820895522	0.0422258107943332
Briza media	0.000137892995035852	0
Briza minor	0.00302114803625378	0.157024187725116
Bromus benekenii	0.00564971751412429	0.301521503543174
Bromus commutatus	0.00892857142857143	0.481766155086861
Bromus diandrus subsp. diandrus	0.0147058823529412	0.799355599933521
Bromus diandrus subsp. maximus	0.0021978021978022	0.111763347314459
Bromus erectus	0.000102976006590464	0
Bromus hordeaceus	0.000318369945877109	0.00844748750881545
Bromus hordeaceus subsp. divaricatus	0.0048780487804878	0.259101448965988
Bromus hordeaceus subsp. thominei	0.00628930817610063	0.336680982741246
Bromus madritensis	0.00152671755725191	0.0748725859849156
Bromus racemosus	0.000851788756388416	0.0377705040676884
Bromus ramosus	0.00129533678756477	0.062153158009668
Bromus rubens	0.0045045045045045	0.238567030654734
Bromus squarrosus	0.00418410041841004	0.22095382666391
Bromus sterilis	0.00101317122593718	0.046641996286634
Bromus tectorum	0.00242718446601942	0.124372913975218
Bryonia cretica subsp. dioica	0.00162337662337662	0.0801861132559606
Buddleja davidii	0.0188679245283019	1
Bufonia paniculata	0.0178571428571429	0.972586206213517
Buglossoides arvensis	0.00675675675675676	0.362377494001999
Buglossoides arvensis subsp. permixta	0.0125	0.678094175537523
Buglossoides purpurocaerulea	0.00131406044678055	0.0631824321155078
Bunias erucago	0.00558659217877095	0.298051387346716
Bunium bulbocastanum	0.00133155792276964	0.0641443006661777
Buphthalmum salicifolium	0.00131752305665349	0.063372778171253
Bupleurum angulosum	0.0135135135135135	0.733808884043793
Bupleurum baldense	0.00173010380622837	0.0860531034864774
Bupleurum falcatum	0.00049825610363727	0.0183361616214832
Bupleurum fruticosum	0.00806451612903226	0.434267440461701
Bupleurum petraeum	0.00900900900900901	0.486187957349263
Bupleurum praealtum	0.0121951219512195	0.661334466474662
Bupleurum ranunculoides	0.00146198830409357	0.0713142994663241
Bupleurum rigidum	0.004149377593361	0.219045048882136
Bupleurum stellatum	0.0172413793103448	0.938736547515127
Bupleurum tenuissimum	0.02	1
Butomus umbellatus	0.00392156862745098	0.206521969553089
Buxus sempervirens	0.000221385875581138	0.00311609415860779
Cakile maritima	0.000903342366757001	0.0406045011834981
Calamagrostis arundinacea	0.0017636684303351	0.0878982128247296
Calamagrostis canescens subsp. canescens	0.00628930817610063	0.336680982741246
Calamagrostis epigejos	0.00123762376237624	0.0589805664926128
Calamagrostis varia	0.00210526315789474	0.106676305489017
Calamagrostis villosa	0.0112359550561798	0.608607291894873
Calendula arvensis	0.0099009900990099	0.535221804219467
Calicotome spinosa	0.000423549343498518	0.0142293931284326
Calicotome villosa	0.00444444444444444	0.235265418298807
Callitriche brutia var. brutia	0.0136986301369863	0.743985086510691
Callitriche brutia var. hamulata	0.00248138957816377	0.127352669037588
Callitriche obtusangula	0.00153846153846154	0.0755181743081826
Callitriche platycarpa	0.00480769230769231	0.255233823797635
Callitriche stagnalis	0.00373134328358209	0.196064931296718
Calluna vulgaris	0.0000919878576027964	0
Caltha palustris	0.000350754121360926	0.0102277054074815
Calystegia sepium subsp. sepium	0.0003584229390681	0.0106492744713826
Calystegia soldanella	0.00130378096479791	0.0626173500178132
Campanula alpestris	0.00561797752808989	0.299776697927539
Campanula barbata	0.00862068965517241	0.464841325737666
Campanula cochleariifolia	0.00229357798165138	0.11702831892852
Campanula erinus	0.00775193798449612	0.417084442922883
Campanula ficarioides	0.00531914893617021	0.283349538673958
Campanula glomerata	0.000823723228995058	0.0362276902255966
Campanula latifolia	0.00757575757575758	0.407399480673731
Campanula medium	0.00109529025191676	0.0511562307139678
Campanula patula	0.00452488687782805	0.23968748733661
Campanula persicifolia	0.00106269925611052	0.0493646435204446
Campanula rapunculoides	0.00304878048780488	0.158543194588819
Campanula rapunculus	0.000744601638123604	0.0318782303386007
Campanula rhomboidalis	0.0023094688221709	0.117901867762019
Campanula rotundifolia	0.000207511931936086	0.00235341786893822
Campanula rotundifolia subsp. macrorhiza	0.00359712230215827	0.188686556212671
Campanula scheuchzeri	0.000928505106778087	0.0419877434459854
Campanula scheuchzeri subsp. lanceolata	0.00970873786407767	0.524653344020258
Campanula spicata	0.0181818181818182	0.990434208072668
Campanula stenocodon	0.00212765957446809	0.107907477845706
Campanula trachelium	0.000383288616328095	0.0120161866455961
Camphorosma monspeliaca	0.00325732899022801	0.170007490690451
Capsella bursa-pastoris	0.00170068027210884	0.0844356375081395
Capsella bursa-pastoris subsp. rubella	0.00735294117647059	0.395150851946863
Cardamine alpina	0.00704225352112676	0.378071778088272
Cardamine amara	0.00421940928270042	0.222894820104447
Cardamine flexuosa	0.00255754475703325	0.131539059781651
Cardamine heptaphylla	0.000813008130081301	0.0356386614611688
Cardamine hirsuta	0.00191938579654511	0.0964582838569142
Cardamine impatiens	0.00157232704402516	0.0773798236554652
Cardamine pentaphyllos	0.004	0.210833486864947
Cardamine plumieri	0.0181818181818182	0.990434208072668
Cardamine pratensis	0.000229621125143513	0.00356880102706732
Cardamine resedifolia	0.00301204819277108	0.156523952533053
Carduus carlinifolius	0.00434782608695652	0.229954128856664
Carduus carlinoides	0.00709219858156028	0.380817350245208
Carduus cephalanthus	0.0128205128205128	0.695713356860019
Carduus crispus	0.0149253731343284	0.811421413306257
Carduus defloratus	0.000897666068222621	0.0402924645761704
Carduus litigiosus	0.00337837837837838	0.176661798981102
Carduus medius	0.0161290322580645	0.877588776963197
Carduus nigrescens	0.00409836065573771	0.216240553657686
Carduus nutans	0.00598802395209581	0.320118832859519
Carduus personata	0.0128205128205128	0.695713356860019
Carduus pycnocephalus	0.00497512437810945	0.264437873742222
Carduus tenuiflorus	0.00266666666666667	0.137537692563366
Carex acuta	0.000710227272727273	0.0299886080270981
Carex acutiformis	0.00073909830007391	0.0315757016883539
Carex alba	0.00217864923747277	0.11071047373403
Carex appropinquata	0.0135135135135135	0.733808884043793
Carex arenaria	0.00121654501216545	0.0578218286879245
Carex binervis	0.00478468899521531	0.253969289252958
Carex bohemica	0.00763358778625954	0.410578514083758
Carex brizoides	0.00273224043715847	0.141142403758526
Carex capillaris	0.00961538461538462	0.519521543635065
Carex caryophyllea	0.000314762354422411	0.00824917154792468
Carex chordorrhiza	0.0169491525423729	0.922672302709111
Carex curta	0.00236406619385343	0.120903186055206
Carex curvula	0.00141043723554302	0.0684804420789433
Carex davalliana	0.00166112956810631	0.0822614623093503
Carex diandra	0.00323624595469256	0.168848517313556
Carex digitata	0.000775193798449612	0.0335599378564728
Carex dioica	0.0188679245283019	1
Carex distachya	0.00157232704402516	0.0773798236554652
Carex distans	0.00168350168350168	0.0834912987854331
Carex disticha	0.000789265982636148	0.0343335117946055
Carex divisa	0.00179856115107914	0.0898163300864379
Carex divisa subsp. chaetophylla	0.00540540540540541	0.28809121599364
Carex divulsa	0.0045662100456621	0.2419590981437
Carex echinata	0.000525486074619023	0.0198330433854207
Carex elata	0.000856164383561644	0.0380110403696104
Carex elongata	0.00680272108843537	0.364904238151943
Carex ericetorum	0.00304878048780488	0.158543194588819
Carex extensa	0.0025974025974026	0.133730118833414
Carex ferruginea	0.00581395348837209	0.310549858182214
Carex ferruginea subsp. tenax	0.0036231884057971	0.190119458040587
Carex flacca	0.0000984833563127831	0
Carex flacca subsp. erythrostachys	0.0037037037037037	0.194545532575707
Carex flava	0.0022075055187638	0.112296756777391
Carex foetida	0.00689655172413793	0.370062281382174
Carex frigida	0.00671140939597315	0.359884665880913
Carex halleriana	0.000214638334406525	0.00274516936612588
Carex heleonastes	0.010989010989011	0.595032320731474
Carex hirta	0.000664451827242525	0.0274722472998631
Carex humilis	0.000342817963661296	0.0097914401707588
Carex laevigata	0.00202020202020202	0.102000337750479
Carex lasiocarpa	0.00194174757281553	0.0976875519722156
Carex limosa	0.0025706940874036	0.132261902742173
Carex liparocarpos subsp. liparocarpos	0.0028169014084507	0.145796373611432
Carex macrostylon	0.0185185185185185	1
Carex melanostachya	0.0131578947368421	0.714259863515277
Carex microcarpa	0.0131578947368421	0.714259863515277
Carex montana	0.00104166666666667	0.0482084432583149
Carex myosuroides	0.00203252032520325	0.102677497712615
Carex nigra subsp. intricata	0.0169491525423729	0.922672302709111
Carex nigra subsp. nigra	0.000372717107715244	0.0114350513050374
Carex oedipostyla	0.0136986301369863	0.743985086510691
Carex olbiensis	0.0163934426229508	0.892123902750131
Carex ornithopoda	0.00229357798165138	0.11702831892852
Carex ovalis	0.000740740740740741	0.0316659896833053
Carex pairae	0.00390625	0.205679876328117
Carex pallescens	0.00137741046831956	0.0666648997263007
Carex panicea	0.000318979266347687	0.00848098297972188
Carex paniculata	0.0025062656641604	0.128720153399266
Carex parviflora	0.00238095238095238	0.121831450927313
Carex pauciflora	0.00280112044817927	0.144928865097979
Carex pendula	0.00117370892018779	0.0554670496482161
Carex pilulifera	0.000319081046585833	0.00848657802727119
Carex pseudocyperus	0.00353356890459364	0.185192908646373
Carex pulicaris	0.00278551532033426	0.144071022417546
Carex punctata	0.0140845070422535	0.765197452216339
Carex pyrenaica	0.00840336134453781	0.452894387373528
Carex remota	0.000641848523748395	0.0262297019872817
Carex riparia	0.00115074798619102	0.0542048447268166
Carex rostrata	0.000557103064066852	0.0215710876516732
Carex rupestris	0.00625	0.334520139748864
Carex sempervirens	0.00043956043956044	0.0151095526310557
Carex spicata	0.00176056338028169	0.0877275224922217
Carex strigosa	0.0043859649122807	0.232050690478562
Carex sylvatica	0.000191497510532363	0.00147307556613862
Carex tomentosa	0.00226757369614512	0.115598815357451
Carex trinervis	0.00367647058823529	0.193048477953534
Carex umbrosa var. umbrosa	0.00172117039586919	0.0855620174304037
Carex vesicaria	0.000830564784053156	0.0366037831347776
Carex viridula subsp. nevadensis	0.0099009900990099	0.535221804219467
Carex viridula subsp. oedocarpa	0.000820344544708778	0.0360419577142538
Carex viridula var. elatior	0.00244498777506112	0.125351594733275
Carex vulpina	0.000941619585687382	0.0427086705573664
Carex x fulva	0.00216919739696312	0.110190888615705
Carlina acanthifolia	0.000941619585687382	0.0427086705573664
Carlina acanthifolia subsp. cynara	0.00671140939597315	0.359884665880913
Carlina acaulis	0.000581057524694945	0.0228879085657747
Carlina acaulis subsp. caulescens	0.0078125	0.420413648696029
Carlina corymbosa	0.000661813368630046	0.027327206360063
Carlina macrocephala	0.00636942675159236	0.341085248712979
Carlina vulgaris	0.000302480338777979	0.00757400647871239
Carpinus betulus	0.000112346927311538	0
Carpobrotus edulis	0.0135135135135135	0.733808884043793
Carthamus carduncellus	0.00425531914893617	0.224868851731207
Carthamus lanatus	0.00775193798449612	0.417084442922883
Carthamus mitissimus	0.00225733634311512	0.115036049166041
Carum carvi	0.00237529691211401	0.121520559366821
Carum verticillatum	0.000479156684235745	0.0172862312846829
Castanea sativa	0.000200803212851406	0.00198462719839484
Castroviejoa frigida	0.015625	0.849881193431853
Catabrosa aquatica	0.0106382978723404	0.57575297338771
Catananche caerulea	0.000608272506082725	0.0243839663240648
Catapodium marinum	0.00110741971207087	0.0518230095263019
Catapodium rigidum	0.000886524822695035	0.0396800097458304
Caucalis platycarpos	0.005	0.265805332591132
Cedrus atlantica	0.00746268656716418	0.401183758633231
Centaurea aspera	0.00203665987780041	0.102905056559361
Centaurea calcitrapa	0.0192307692307692	1
Centaurea jacea	0.000249625561657514	0.00466848182495423
Centaurea jacea subsp. decipiens	0.0178571428571429	0.972586206213517
Centaurea jacea subsp. grandiflora	0.000689179875947622	0.0288315937783893
Centaurea jacea subsp. nigra	0.000399361022364217	0.0128997164706624
Centaurea jacea subsp. timbalii	0.00709219858156028	0.380817350245208
Centaurea jacea var. decipiens	0.0125	0.678094175537523
Centaurea jacea var. nemoralis	0.00173913043478261	0.0865493139187884
Centaurea jacea var. nigra	0.0078125	0.420413648696029
Centaurea leucophaea subsp. leucophaea	0.00165289256198347	0.0818086588795198
Centaurea maculosa	0.00581395348837209	0.310549858182214
Centaurea paniculata	0.00101112234580384	0.0465293655640326
Centaurea pannonica	0.0142857142857143	0.776258185762855
Centaurea pectinata	0.00198412698412698	0.100017226432795
Centaurea scabiosa	0.000404040404040404	0.0131569507182597
Centaurea solstitialis	0.00595238095238095	0.318159471377976
Centaurea stoebe	0.0131578947368421	0.714259863515277
Centaurea uniflora	0.00240963855421687	0.123408382818483
Centaurea uniflora subsp. nervosa	0.0136986301369863	0.743985086510691
Centaurium erythraea var. erythraea	0.000596658711217184	0.0237455345844207
Centaurium littorale	0.0123456790123457	0.669610866011877
Centaurium maritimum	0.00340136054421769	0.177925171056074
Centaurium pulchellum	0.00332225913621262	0.173576820658496
Centaurium spicatum	0.0196078431372549	1
Centaurium tenuiflorum subsp. tenuiflorum	0.00675675675675676	0.362377494001999
Centranthus angustifolius	0.0050251256281407	0.267186534745057
Centranthus calcitrapae	0.00401606425702811	0.211716568724002
Centranthus ruber	0.000725163161711385	0.0308096614121161
Cephalanthera damasonium	0.000791765637371338	0.0344709224290771
Cephalanthera longifolia	0.00129533678756477	0.062153158009668
Cephalanthera rubra	0.000843881856540084	0.0373358471890535
Cephalaria leucantha	0.000579038795599305	0.0227769353013662
Cerastium alpinum	0.00574712643678161	0.306876251811846
Cerastium alpinum var. nevadense	0.0172413793103448	0.938736547515127
Cerastium arvense	0.000465983224603914	0.0165620618941218
Cerastium arvense subsp. molle	0.00684931506849315	0.367465595235448
Cerastium arvense subsp. strictum	0.00171821305841924	0.085399447132345
Cerastium balearicum	0.0151515151515152	0.823852857387258
Cerastium brachypetalum	0.00280898876404494	0.145361400943872
Cerastium cerastoides	0.00952380952380952	0.514487491828638
Cerastium diffusum subsp. diffusum	0.00280112044817927	0.144928865097979
Cerastium dubium	0.0185185185185185	1
Cerastium fontanum	0.000472813238770686	0.0169375203792052
Cerastium fontanum subsp. vulgare	0.000352236703064459	0.0103092056601646
Cerastium glomeratum	0.00130208333333333	0.0625240280828423
Cerastium latifolium	0.00757575757575758	0.407399480673731
Cerastium pumilum	0.000707213578500707	0.0298229396930094
Cerastium semidecandrum	0.00120048019207683	0.056938715876394
Cerastium stenopetalum	0.00246305418719212	0.126344738753765
Ceratocapnos claviculata subsp. claviculata	0.00325732899022801	0.170007490690451
Ceratonia siliqua	0.00215982721382289	0.109675792353694
Ceratophyllum demersum	0.00101419878296146	0.0466984829928474
Cerinthe minor	0.0172413793103448	0.938736547515127
Cervaria rivini	0.00061012812690665	0.0244859732257239
Chaenorrhinum minus	0.00355871886120996	0.186575448181506
Chaenorrhinum origanifolium	0.0147058823529412	0.799355599933521
Chaenorrhinum rubrifolium	0.0128205128205128	0.695713356860019
Chaerophyllum aureum	0.00348432055749129	0.182485636107193
Chaerophyllum hirsutum	0.000954198473282443	0.0434001552256491
Chaerophyllum temulum	0.00454545454545455	0.240818129988321
Chaerophyllum villarsii	0.00657894736842105	0.352602983737741
Chamaemelum nobile	0.0036231884057971	0.190119458040587
Chamaerops humilis	0.0128205128205128	0.695713356860019
Chelidonium majus	0.00392156862745098	0.206521969553089
Chenopodium album	0.00136425648021828	0.0659418007217131
Chenopodium bonus-henricus	0.00595238095238095	0.318159471377976
Chenopodium glaucum	0.00854700854700855	0.460790939226748
Chenopodium murale	0.00909090909090909	0.490690156016437
Chenopodium polyspermum	0.00334448160535117	0.174798430803635
Chenopodium rubrum	0.00386100386100386	0.203192612555516
Chenopodium vulvaria	0.0149253731343284	0.811421413306257
Chondrilla juncea	0.00165562913907285	0.0819590935730948
Chrysopogon gryllus	0.0113636363636364	0.615626169030494
Chrysosplenium alternifolium	0.0050761421319797	0.269991006123583
Chrysosplenium oppositifolium	0.00237529691211401	0.121520559366821
Cicendia filiformis	0.00324675324675325	0.169426122551716
Cichorium intybus	0.00311526479750779	0.16219795980502
Circaea lutetiana	0.000291630212890055	0.00697755503229174
Circaea x intermedia	0.0192307692307692	1
Cirsium acaule	0.000265886732252061	0.00556238838620484
Cirsium arvense	0.000374251497005988	0.0115193995164121
Cirsium dissectum	0.000652741514360313	0.0268285097866968
Cirsium eriophorum	0.00353356890459364	0.185192908646373
Cirsium erisithales	0.00694444444444444	0.372695032614271
Cirsium ferox	0.00699300699300699	0.375364605541922
Cirsium filipendulum	0.00359712230215827	0.188686556212671
Cirsium monspessulanum	0.00709219858156028	0.380817350245208
Cirsium oleraceum	0.00153139356814701	0.0751296349344553
Cirsium palustre	0.000261574679571018	0.00532534689145936
Cirsium rivulare	0.00420168067226891	0.221920245666867
Cirsium spinosissimum	0.00598802395209581	0.320118832859519
Cirsium tuberosum	0.00107181136120043	0.0498655527556878
Cirsium vulgare	0.00127877237851662	0.0612425818709281
Cistus albidus	0.000423728813559322	0.0142392589289276
Cistus creticus var. corsicus	0.00854700854700855	0.460790939226748
Cistus creticus var. eriocephalus	0.0087719298245614	0.47315527699692
Cistus crispus	0.0153846153846154	0.836666807439982
Cistus halimifolius subsp. halimifolius	0.010989010989011	0.595032320731474
Cistus ladanifer	0.02	1
Cistus laurifolius	0.02	1
Cistus monspeliensis	0.000539374325782093	0.0205965061857635
Cistus salviifolius	0.000438404208680403	0.0150459924854945
Cladanthus mixtus	0.00411522633744856	0.217167691310762
Cladium mariscus	0.00158730158730159	0.0782030019382772
Clematis alpina	0.00409836065573771	0.216240553657686
Clematis flammula	0.000319081046585833	0.00848657802727119
Clematis vitalba	0.000220167327168648	0.00304910830326651
Clinopodium acinos	0.00120048019207683	0.056938715876394
Clinopodium alpinum subsp. alpinum	0.00213675213675214	0.108407312776841
Clinopodium ascendens	0.0133333333333333	0.723904046976011
Clinopodium grandiflorum	0.00204498977505112	0.103362966385942
Clinopodium menthifolium	0.00512820512820513	0.27285300512013
Clinopodium nepeta	0.00111111111111111	0.0520259325448555
Clinopodium vulgare	0.000356887937187723	0.0105648925848251
Clypeola jonthlaspi	0.00666666666666667	0.357425075468108
Cneorum tricoccon	0.00442477876106195	0.234184359385804
Cochlearia aestuaria	0.0166666666666667	0.907143532729963
Cochlearia anglica	0.00649350649350649	0.347906141143228
Cochlearia danica	0.00190839694656489	0.0958542064910933
Cochlearia officinalis	0.00649350649350649	0.347906141143228
Coincya cheiranthos	0.00485436893203883	0.257799723990232
Coincya cheiranthos subsp. montana	0.0117647058823529	0.637673700738858
Colchicum autumnale	0.000668002672010688	0.0276674437906562
Colchicum longifolium	0.00833333333333333	0.449044818345084
Coleostephus myconis	0.0114942528735632	0.622806399663486
Colutea arborescens	0.00662251655629139	0.354998062411764
Conium maculatum	0.0121951219512195	0.661334466474662
Conopodium majus	0.000401606425702811	0.0130231504365847
Conopodium pyrenaeum	0.00961538461538462	0.519521543635065
Convallaria majalis	0.000330360092500826	0.00910660799924875
Convolvulus althaeoides	0.00289855072463768	0.150284787224511
Convolvulus arvensis	0.000490677134445535	0.0179195316963117
Convolvulus cantabrica	0.000991080277502478	0.0454276160773363
Coriaria myrtifolia	0.000963391136801541	0.0439054929064338
Coris monspeliensis	0.000781860828772478	0.0339264368188332
Cornus mas	0.000529380624669137	0.0200471339899485
Cornus sanguinea	0.000100502512562814	0
Coronilla coronata	0.0126582278481013	0.686792252392933
Coronilla juncea	0.00314465408805031	0.163813543350725
Coronilla minima	0.000241662638956017	0.00423074526667803
Coronilla scorpioides	0.00523560209424084	0.278756814568506
Coronilla vaginalis	0.0131578947368421	0.714259863515277
Coronilla valentina	0.00757575757575758	0.407399480673731
Coronilla valentina subsp. glauca	0.0178571428571429	0.972586206213517
Corrigiola littoralis	0.00292397660818713	0.151682494972443
Corrigiola telephiifolia	0.00735294117647059	0.395150851946863
Corydalis cava	0.00943396226415094	0.509548422131766
Corydalis solida	0.00574712643678161	0.306876251811846
Corylus avellana	0.0000719683339330695	0
Corynephorus canescens	0.00144300144300144	0.0702705566675433
Corynephorus divaricatus	0.0147058823529412	0.799355599933521
Corynephorus divaricatus subsp. articulatus	0.00363636363636364	0.190843724782698
Cotinus coggygria	0.000812347684809098	0.0356023555655547
Cotoneaster integerrimus	0.00169779286926995	0.0842769116447304
Cotoneaster tomentosus	0.00229885057471264	0.117318163100861
Cotula coronopifolia	0.00377358490566038	0.198387031228829
Crambe maritima	0.00900900900900901	0.486187957349263
Crassula tillaea	0.00294985250737463	0.153104940910605
Crataegus laevigata	0.000267665952890792	0.00566019542867005
Crataegus monogyna	0.0000702641933670601	0
Crepis albida	0.00188323917137476	0.0944712371545279
Crepis aurea	0.0142857142857143	0.776258185762855
Crepis bellidifolia	0.00263852242744063	0.135990551786552
Crepis biennis	0.000753579502637528	0.0323717601216108
Crepis capillaris	0.00135685210312076	0.0655347684462097
Crepis conyzifolia	0.00492610837438424	0.261743373547326
Crepis foetida	0.00228310502283105	0.116452601051953
Crepis lampsanoides	0.0120481927710843	0.653257498251596
Crepis mollis	0.00444444444444444	0.235265418298807
Crepis nicaeensis	0.00316455696202532	0.164907641068387
Crepis paludosa	0.00131233595800525	0.0630876337845954
Crepis pontana	0.0119047619047619	0.645372838795746
Crepis pulchra	0.02	1
Crepis pygmaea	0.00540540540540541	0.28809121599364
Crepis pyrenaica	0.00350877192982456	0.183829773174891
Crepis sancta	0.00240384615384615	0.12308996387892
Crepis sancta subsp. nemausensis	0.00510204081632653	0.271414704604008
Crepis setosa	0.0153846153846154	0.836666807439982
Crepis suffreniana	0.0158730158730159	0.863515083740927
Crepis vesicaria	0.02	1
Crepis vesicaria subsp. taraxacifolia	0.00101729399796541	0.046868632674534
Cressa cretica	0.0104166666666667	0.563569496941304
Crithmum maritimum	0.000711237553342817	0.0300441450172359
Crocus albiflorus	0.00840336134453781	0.452894387373528
Crocus corsicus	0.0111111111111111	0.60174438980671
Crocus nudiflorus	0.00740740740740741	0.398144961191209
Crocus vernus	0.00934579439252336	0.504701671494649
Crocus versicolor	0.0113636363636364	0.615626169030494
Crucianella angustifolia	0.00242718446601942	0.124372913975218
Crucianella latifolia	0.0185185185185185	1
Crucianella maritima	0.00373134328358209	0.196064931296718
Cruciata glabra	0.000713775874375446	0.0301836812094451
Cruciata laevipes	0.00098135426889107	0.0448929594324184
Crupina vulgaris	0.0033112582781457	0.172972083185985
Crypsis aculeata	0.00952380952380952	0.514487491828638
Cryptogramma crispa	0.00540540540540541	0.28809121599364
Cucubalus baccifer	0.00961538461538462	0.519521543635065
Cuscuta epithymum	0.000820344544708778	0.0360419577142538
Cutandia maritima	0.00170357751277683	0.0845949041751717
Cyanus montanus	0.00153846153846154	0.0755181743081826
Cyanus segetum	0.00325732899022801	0.170007490690451
Cyanus triumfettii subsp. triumfettii	0.0120481927710843	0.653257498251596
Cyclamen hederifolium	0.0112359550561798	0.608607291894873
Cyclamen purpurascens	0.0175438596491228	0.955364450033634
Cyclamen repandum	0.00335570469798658	0.175415384920559
Cymbalaria hepaticifolia	0.0149253731343284	0.811421413306257
Cymbalaria muralis f. muralis	0.00826446280991736	0.445258878556779
Cynodon dactylon	0.000510204081632653	0.0189929640245853
Cynoglossum creticum	0.0153846153846154	0.836666807439982
Cynoglossum germanicum	0.012987012987013	0.70486617832625
Cynoglossum officinale	0.00925925925925926	0.499944675498959
Cynosurus cristatus	0.000216497077289457	0.00284734789313104
Cynosurus echinatus	0.00238095238095238	0.121831450927313
Cynosurus effusus var. effusus	0.00632911392405063	0.338869178176569
Cyperus capitatus	0.00869565217391304	0.468962153753122
Cyperus esculentus	0.0135135135135135	0.733808884043793
Cyperus fuscus	0.00389105058365759	0.204844336357814
Cyperus longus	0.00344827586206897	0.180504192671189
Cyperus michelianus subsp. michelianus	0.00735294117647059	0.395150851946863
Cystopteris fragilis	0.00167785234899329	0.083180744440382
Cytinus hypocistis	0.00625	0.334520139748864
Cytisophyllum sessilifolium	0.000355745286374956	0.0105020789606267
Cytisus decumbens	0.00355871886120996	0.186575448181506
Cytisus oromediterraneus	0.0013550135501355	0.0654336997951447
Cytisus scoparius f. scoparius	0.000185459940652819	0.00114117920615926
Cytisus supinus	0.00436681222707424	0.23099783202215
Cytisus triflorus	0.0050251256281407	0.267186534745057
Cytisus villosus	0.0037037037037037	0.194545532575707
Dactylis glomerata	0.0000628496009050342	0
Dactylis glomerata subsp. lobata	0.00591715976331361	0.316223297606273
Dactylorhiza incarnata subsp. incarnata	0.00301204819277108	0.156523952533053
Dactylorhiza maculata subsp. maculata	0.000399680255795364	0.0129172653215901
Dactylorhiza majalis	0.00234741784037559	0.119987995336227
Dactylorhiza praetermissa var. praetermissa	0.00571428571428571	0.305070936681265
Dactylorhiza sambucina f. sambucina	0.00413223140495868	0.218102491258492
Dactylorhiza traunsteineri subsp. traunsteineri	0.00574712643678161	0.306876251811846
Dactylorhiza viridis	0.00325732899022801	0.170007490690451
Danthonia decumbens	0.000327225130890052	0.00893427337322379
Daphne alpina	0.00684931506849315	0.367465595235448
Daphne cneorum	0.00448430493273543	0.237456622911709
Daphne gnidium	0.000672494956287828	0.0279143929488973
Daphne laureola	0.000387897595034911	0.0122695507120225
Daphne mezereum	0.0006426735218509	0.0262750536556969
Daucus carota	0.000191864927091328	0.00149327313253527
Daucus carota subsp. commutatus	0.00167224080267559	0.0828722673819198
Daucus carota subsp. gummifer	0.00164203612479475	0.0812118604892452
Daucus carota subsp. hispanicus	0.00204081632653061	0.103133544217726
Deschampsia cespitosa	0.000211327134404057	0.00256314659042169
Deschampsia flexuosa	0.0000767990169725828	0
Deschampsia media	0.00515463917525773	0.274306133476625
Deschampsia setacea	0.0116279069767442	0.630153612404222
Dethawia splendens	0.0116279069767442	0.630153612404222
Dianthus armeria	0.00704225352112676	0.378071778088272
Dianthus balbisii	0.00168067226890756	0.0833357606428697
Dianthus carthusianorum	0.00117924528301887	0.0557713937316501
Dianthus caryophyllus	0.00309597523219814	0.161137576796693
Dianthus caryophyllus subsp. longicaulis	0.00381679389312977	0.200762309021982
Dianthus caryophyllus subsp. siculus	0.0172413793103448	0.938736547515127
Dianthus caryophyllus subsp. sylvestris	0.00186915887850467	0.0936972174670937
Dianthus caryophyllus var. godronianus	0.000555247084952804	0.0214690610541447
Dianthus deltoides	0.00961538461538462	0.519521543635065
Dianthus furcatus	0.0178571428571429	0.972586206213517
Dianthus gratianopolitanus	0.0178571428571429	0.972586206213517
Dianthus hyssopifolius	0.00142857142857143	0.06947731214047
Dianthus hyssopifolius subsp. gallicus	0.00909090909090909	0.490690156016437
Dianthus pavonius	0.00179856115107914	0.0898163300864379
Dianthus scaber subsp. scaber	0.0117647058823529	0.637673700738858
Dianthus seguieri	0.0163934426229508	0.892123902750131
Dianthus seguieri subsp. peudocollinus	0.00304878048780488	0.158543194588819
Dianthus subacaulis	0.0111111111111111	0.60174438980671
Dianthus superbus	0.0136986301369863	0.743985086510691
Diatelia tuberaria	0.00606060606060606	0.324108805331026
Dictamnus albus	0.00684931506849315	0.367465595235448
Digitalis grandiflora	0.00625	0.334520139748864
Digitalis lutea	0.000892060660124889	0.0399843249469895
Digitalis purpurea	0.00050251256281407	0.0185701470386901
Digitaria sanguinalis	0.00350877192982456	0.183829773174891
Dioscorea communis	0.000254129606099111	0.00491607746114157
Diphasiastrum alpinum	0.012987012987013	0.70486617832625
Diphasiastrum tristachyum	0.0188679245283019	1
Diplotaxis erucoides	0.0121951219512195	0.661334466474662
Diplotaxis tenuifolia	0.00335570469798658	0.175415384920559
Dipsacus fullonum	0.0036231884057971	0.190119458040587
Dipsacus pilosus	0.00833333333333333	0.449044818345084
Dittrichia viscosa subsp. viscosa	0.000831946755407654	0.0366797526508751
Doronicum austriacum	0.00284900284900285	0.147561049049053
Doronicum clusii	0.0172413793103448	0.938736547515127
Doronicum corsicum	0.02	1
Doronicum grandiflorum	0.00328947368421053	0.171774543848973
Doronicum pardalianches	0.00432900432900433	0.22891946208222
Dorycnium hirsutum	0.0022271714922049	0.113377831635451
Dorycnium pentaphyllum subsp. pentaphyllum	0.000319693094629156	0.00852022343788576
Dorycnium rectum	0.0133333333333333	0.723904046976011
Draba aizoides	0.00124688279301746	0.0594895524965959
Draba dubia	0.00675675675675676	0.362377494001999
Draba siliquosa	0.0178571428571429	0.972586206213517
Drosera anglica	0.0114942528735632	0.622806399663486
Drosera intermedia	0.00314465408805031	0.163813543350725
Drosera rotundifolia	0.000818330605564648	0.0359312477623208
Dryas octopetala	0.00148588410104012	0.0726278955295742
Dryopteris affinis	0.00261780104712042	0.134851459264355
Dryopteris carthusiana	0.00026267402153927	0.00538577974853844
Dryopteris dilatata	0.000445037828215398	0.0154106547951785
Dryopteris filix-mas	0.000140449438202247	0
Dysphania ambrosioides	0.00934579439252336	0.504701671494649
Dysphania botrys	0.0103092783505155	0.557666162993045
Echinochloa crus-galli	0.00176678445229682	0.0880695063032889
Echinochloa muricata	0.0188679245283019	1
Echinophora spinosa	0.00188679245283019	0.0946665675945172
Echinops ritro	0.000496770988574267	0.0182545221053542
Echium plantagineum	0.00555555555555556	0.296345246883458
Echium vulgare	0.000715819613457409	0.0302960293189634
Echium vulgare var. pustulatum	0.00352112676056338	0.184508941024238
Elatine hexandra	0.00763358778625954	0.410578514083758
Eleocharis acicularis	0.00245098039215686	0.125681019955758
Eleocharis multicaulis	0.00142857142857143	0.06947731214047
Eleocharis ovata	0.00378787878787879	0.199172792316968
Eleocharis palustris subsp. palustris	0.000460193281178095	0.0162437780173543
Eleocharis quinqueflora	0.0050251256281407	0.267186534745057
Eleocharis uniglumis	0.00141643059490085	0.0688099081049436
Elodea callitrichoides	0.0045045045045045	0.238567030654734
Elodea canadensis	0.00124688279301746	0.0594895524965959
Elodea nuttalii	0.00202839756592292	0.10245086202549
Elytrigia atherica	0.00104712041884817	0.0485082460818652
Elytrigia campestris	0.00584795321637427	0.312418885984681
Elytrigia elongata subsp. elongata	0.0101010101010101	0.546217272911574
Elytrigia intermedia subsp. intermedia	0.00662251655629139	0.354998062411764
Elytrigia juncea subsp. juncea	0.000526315789473684	0.0198786543424079
Elytrigia repens subsp. repens	0.000666666666666667	0.0275940011109953
Elytrigia x acuta	0.00198807157057654	0.100234067630554
Elytrigia x laxa	0.00387596899224806	0.204015273441544
Empetrum nigrum	0.00512820512820513	0.27285300512013
Ephedra distachya	0.00436681222707424	0.23099783202215
Epikeros pyrenaeus	0.00087719298245614	0.0391670212638765
Epilobium alpestre	0.00793650793650794	0.427230593850566
Epilobium alsinifolium	0.0078740157480315	0.423795282906547
Epilobium anagallidifolium	0.00574712643678161	0.306876251811846
Epilobium angustifolium	0.000551571980143409	0.0212670337595351
Epilobium collinum	0.00512820512820513	0.27285300512013
Epilobium dodonaei	0.00943396226415094	0.509548422131766
Epilobium dodonaei subsp. fleischeri	0.0161290322580645	0.877588776963197
Epilobium duriaei	0.008	0.430720869769689
Epilobium hirsutum	0.000943396226415094	0.0428063357773611
Epilobium lanceolatum	0.0163934426229508	0.892123902750131
Epilobium montanum	0.000369685767097967	0.0112684129162809
Epilobium obscurum	0.00427350427350427	0.225868521593476
Epilobium palustre	0.00111982082866741	0.0525047217946792
Epilobium parviflorum	0.00132275132275132	0.0636601856085985
Epilobium tetragonum	0.00147058823529412	0.0717870535575366
Epilobium tetragonum subsp. lamyi	0.02	1
Epipactis atrorubens	0.000821018062397373	0.0360789822247251
Epipactis helleborine	0.000456829602558246	0.0160588703951915
Epipactis microphylla	0.00531914893617021	0.283349538673958
Epipactis palustris	0.00183150183150183	0.0916271400887498
Equisetum arvense	0.000829187396351575	0.0365280655905412
Equisetum fluviatile	0.000454338936846888	0.0159219539039512
Equisetum hyemale	0.00537634408602151	0.286493661627869
Equisetum palustre	0.000510464522715671	0.0190072809516218
Equisetum ramosissimum	0.00317460317460317	0.165459899916349
Equisetum sylvaticum	0.0053475935828877	0.284913193405047
Equisetum telmateia	0.00483091787439614	0.256510576067381
Equisetum variegatum	0.00757575757575758	0.407399480673731
Eragrostis pectinacea	0.0101010101010101	0.546217272911574
Eragrostis pilosa	0.00704225352112676	0.378071778088272
Erianthus ravennae	0.00925925925925926	0.499944675498959
Erica arborea	0.00040290088638195	0.0130943093293369
Erica ciliaris	0.00104602510460251	0.0484480346361312
Erica cinerea	0.000310269934843314	0.00800221495188524
Erica multiflora	0.00231481481481481	0.118195746844894
Erica scoparia	0.000560852495793606	0.0217772008341172
Erica terminalis	0.0169491525423729	0.922672302709111
Erica tetralix	0.000528541226215645	0.0200009907076603
Erica vagans	0.00306748466257669	0.159571397598811
Erigeron acris	0.00628930817610063	0.336680982741246
Erigeron alpinus	0.00429184549356223	0.226876772312932
Erigeron annuus	0.00606060606060606	0.324108805331026
Erigeron aragonensis	0.0050761421319797	0.269991006123583
Erigeron canadensis	0.00131752305665349	0.063372778171253
Erigeron sumatrensis	0.00735294117647059	0.395150851946863
Erigeron uniflorus	0.002710027100271	0.139921295630084
Erinus alpinus	0.00395256916996047	0.208226126593349
Eriophorum angustifolium	0.000540540540540541	0.0206606151635485
Eriophorum latifolium	0.00303030303030303	0.157527454645616
Eriophorum vaginatum	0.000942507068803016	0.0427574571422837
Erodium botrys	0.0142857142857143	0.776258185762855
Erodium ciconium	0.0126582278481013	0.686792252392933
Erodium cicutarium	0.000630517023959647	0.0256067885290483
Erodium lebelii	0.00719424460431655	0.386427008465137
Erodium malacoides	0.010989010989011	0.595032320731474
Erodium maritimum	0.0113636363636364	0.615626169030494
Erophila verna	0.000886524822695035	0.0396800097458304
Erucastrum nasturtiifolium	0.0142857142857143	0.776258185762855
Eryngium bourgatii	0.0138888888888889	0.754443961268337
Eryngium campestre	0.000171467764060357	0.000372003433144878
Eryngium maritimum	0.000745156482861401	0.0319087311779289
Eryngium spinalba	0.00704225352112676	0.378071778088272
Erysimum burnatii	0.00218340611353712	0.110971967991178
Erysimum cheiranthoides	0.0104166666666667	0.563569496941304
Erysimum cheiri	0.0163934426229508	0.892123902750131
Erysimum jugicola	0.0140845070422535	0.765197452216339
Erysimum ochroleucum subsp. ochroleucum	0.0106382978723404	0.57575297338771
Erysimum rhaeticum	0.000856898029134533	0.0380513702208609
Erythronium dens-canis	0.00571428571428571	0.305070936681265
Euonymus europaeus	0.00020631318341242	0.00228752045003075
Euonymus latifolius	0.0048780487804878	0.259101448965988
Eupatorium cannabinum	0.000399042298483639	0.0128821956306701
Euphorbia amygdaloides	0.000188572506128606	0.0013122826753069
Euphorbia angulata	0.00769230769230769	0.413806455700093
Euphorbia characias	0.0006635700066357	0.0274237719935066
Euphorbia cyparissias	0.000159744408945687	0
Euphorbia dendroides	0.00151745068285281	0.0743631687950843
Euphorbia dulcis	0.000331895121141719	0.00919099135688121
Euphorbia duvalii	0.00847457627118644	0.456809203334658
Euphorbia esula	0.00306748466257669	0.159571397598811
Euphorbia exigua	0.00117233294255569	0.0553914096181012
Euphorbia falcata subsp. falcata	0.00392156862745098	0.206521969553089
Euphorbia flavicoma	0.0136986301369863	0.743985086510691
Euphorbia flavicoma subsp. verrucosa	0.0008424599831508	0.0372576841844556
Euphorbia helioscopia	0.0028169014084507	0.145796373611432
Euphorbia hyberna	0.00196078431372549	0.0987340367566471
Euphorbia hyberna subsp. canutii	0.00819672131147541	0.441535003355168
Euphorbia linifolia	0.0151515151515152	0.823852857387258
Euphorbia nicaeensis	0.00150602409638554	0.0737350282466289
Euphorbia palustris	0.00884955752212389	0.477422614811404
Euphorbia paralias	0.0015527950310559	0.0763061128517973
Euphorbia peplis	0.00746268656716418	0.401183758633231
Euphorbia peplus	0.00719424460431655	0.386427008465137
Euphorbia peplus var. peploides	0.0125	0.678094175537523
Euphorbia pithyusa	0.00390625	0.205679876328117
Euphorbia segetalis	0.00512820512820513	0.27285300512013
Euphorbia segetalis subsp. portlandica	0.0021551724137931	0.10941990940457
Euphorbia seguieriana	0.00162074554294976	0.0800414779086417
Euphorbia serrata	0.00237529691211401	0.121520559366821
Euphorbia spinosa	0.000497017892644135	0.0182680948777922
Euphorbia stricta	0.00980392156862745	0.529885767942415
Euphorbia villosa	0.0125	0.678094175537523
Euphrasia alpina	0.00364963503649635	0.191573278143364
Euphrasia hirtella	0.0120481927710843	0.653257498251596
Euphrasia minima	0.00151285930408472	0.0741107722297746
Euphrasia nemorosa	0.0153846153846154	0.836666807439982
Euphrasia officinalis subsp. campestris	0.00970873786407767	0.524653344020258
Euphrasia officinalis subsp. pratensis	0.00212314225053079	0.10765915221113
Euphrasia pectinata	0.0185185185185185	1
Euphrasia salisburgensis	0.00182815356489945	0.0914430796936336
Euphrasia stricta	0.00111358574610245	0.052161967797828
Exaculum pusillum	0.00628930817610063	0.336680982741246
Fagus sylvatica	0.0000647878198898607	0
Fallopia convolvulus var. convolvulus	0.00156739811912226	0.077108871556107
Fallopia dumetorum	0.00826446280991736	0.445258878556779
Ferula communis	0.00769230769230769	0.413806455700093
Ferulago campestris	0.00869565217391304	0.468962153753122
Festuca acuminata	0.00735294117647059	0.395150851946863
Festuca airoides	0.00161030595813205	0.0794675946625971
Festuca altissima	0.000597371565113501	0.0237847214788343
Festuca arundinacea	0.000536193029490617	0.0204216244568192
Festuca arundinacea subsp. fenas	0.00917431192660551	0.495274963833466
Festuca arvernensis	0.0105263157894737	0.569597111604263
Festuca arvernensis subsp. costei	0.0149253731343284	0.811421413306257
Festuca dimorpha	0.0138888888888889	0.754443961268337
Festuca eskia	0.00114678899082569	0.0539872114443626
Festuca filiformis	0.00065402223675605	0.0268989134606533
Festuca flavescens	0.00178890876565295	0.0892857206438999
Festuca gautieri	0.00606060606060606	0.324108805331026
Festuca gautieri subsp. scoparia	0.00346020761245675	0.18116010301275
Festuca gigantea	0.000937207122774133	0.0424661093268268
Festuca glacialis	0.00469483568075117	0.249029886712249
Festuca glauca	0.0161290322580645	0.877588776963197
Festuca halleri	0.00401606425702811	0.211716568724002
Festuca heteropachys	0.00961538461538462	0.519521543635065
Festuca heterophylla	0.000322893122376493	0.0086961348695319
Festuca laevigata	0.00478468899521531	0.253969289252958
Festuca longifolia	0.00819672131147541	0.441535003355168
Festuca marginata	0.00245098039215686	0.125681019955758
Festuca marginata subsp. gallica	0.00240384615384615	0.12308996387892
Festuca melanopsis	0.00675675675675676	0.362377494001999
Festuca nigrescens subsp. nigrescens	0.00121212121212121	0.0575786442343692
Festuca ovina	0.000132170235263019	0
Festuca ovina subsp. guestfalica	0.0188679245283019	1
Festuca paniculata subsp. spadicea	0.00126262626262626	0.0603550000791261
Festuca pratensis	0.000307881773399015	0.00787093330940002
Festuca quadriflora	0.00212314225053079	0.10765915221113
Festuca rivularis	0.00862068965517241	0.464841325737666
Festuca rubra	0.0000644454469291745	0
Festuca rubra subsp. fallax	0.00170940170940171	0.0849150710135135
Festuca sardoa	0.0126582278481013	0.686792252392933
Festuca scabriculmis subsp. scabriculmis	0.00606060606060606	0.324108805331026
Festuca violacea	0.00116550116550117	0.0550158542238244
Ficus carica	0.00558659217877095	0.298051387346716
Filago arvensis	0.0135135135135135	0.733808884043793
Filago gallica	0.00121951219512195	0.0579849402116507
Filago minima	0.00106157112526539	0.0493026280856673
Filago pygmaea	0.005	0.265805332591132
Filago pyramidata	0.00293255131964809	0.152153862688022
Filago vulgaris	0.00280112044817927	0.144928865097979
Filipendula ulmaria	0.000208203206329377	0.00239141849824068
Filipendula vulgaris	0.00119189511323004	0.0564667782464809
Foeniculum vulgare	0.00363636363636364	0.190843724782698
Foeniculum vulgare subsp. piperitum	0.00234192037470726	0.119685789501623
Fourraea alpina	0.00282485875706215	0.146233803751689
Fragaria vesca	0.000127828198900678	0
Fragaria viridis	0.00140646976090014	0.0682623426749525
Frangula dodonei subsp. dodonei	0.000181554103122731	0.000926468108023696
Frankenia laevis subsp. laevis	0.00194174757281553	0.0976875519722156
Fraxinus angustifolia subsp. angustifolia	0.0104166666666667	0.563569496941304
Fraxinus angustifolia subsp. oxycarpa	0.0025706940874036	0.132261902742173
Fraxinus excelsior	0.000091066387396412	0
Fraxinus ornus	0.000962463907603465	0.0438545214060043
Fritillaria involucrata	0.0120481927710843	0.653257498251596
Fritillaria meleagris	0.008	0.430720869769689
Fumana ericoides subsp. montana	0.000379506641366224	0.0118082845014518
Fumana laevipes	0.0025974025974026	0.133730118833414
Fumana procumbens	0.000543773790103317	0.0208383528597077
Fumana thymifolia	0.00117370892018779	0.0554670496482161
Fumaria capreolata	0.00483091787439614	0.256510576067381
Fumaria officinalis	0.00269541778975741	0.139118194866365
Fumaria parviflora	0.0135135135135135	0.733808884043793
Galactites elegans	0.00246913580246914	0.12667905637054
Galanthus nivalis	0.00934579439252336	0.504701671494649
Galatella linosyris	0.00395256916996047	0.208226126593349
Galatella sedifolia	0.00129198966408269	0.0619691604539847
Galega officinalis	0.00934579439252336	0.504701671494649
Galeopsis ladanum	0.00657894736842105	0.352602983737741
Galeopsis ladanum subsp. angustifolia	0.00240963855421687	0.123408382818483
Galeopsis ladanum subsp. villosa	0.0078125	0.420413648696029
Galeopsis pyrenaica	0.00813008130081301	0.437871678969843
Galeopsis tetrahit	0.000311817898347365	0.00808730936281972
Galium anisophyllon	0.00198019801980198	0.0998012440120574
Galium aparine	0.000212044105173876	0.00260255979697035
Galium arenarium	0.00515463917525773	0.274306133476625
Galium aristatum	0.0050251256281407	0.267186534745057
Galium boreale	0.00186915887850467	0.0936972174670937
Galium cometorhizon	0.0105263157894737	0.569597111604263
Galium corrudifolium	0.000286861732644865	0.00671542287190477
Galium corsicum	0.00404858299595142	0.213504183823304
Galium glaucum	0.00609756097560976	0.326140285217433
Galium lucidum	0.00386100386100386	0.203192612555516
Galium maritimum	0.0101010101010101	0.546217272911574
Galium megalospermum	0.00546448087431694	0.291338703556847
Galium mollugo	0.000206910821435961	0.00232037371526095
Galium mollugo subsp. erectum	0.00032258064516129	0.00867895742026481
Galium murale	0.0053475935828877	0.284913193405047
Galium obliquum	0.00115874855156431	0.0546446505722391
Galium odoratum	0.000197277569540343	0.00179081607821356
Galium palustre	0.000213538330130258	0.00268470010075281
Galium palustre subsp. debile	0.00431034482758621	0.227893714848935
Galium palustre subsp. elongatum	0.00193423597678917	0.0972746256742968
Galium parisiense	0.00202839756592292	0.10245086202549
Galium parisiense subsp. divaricatum	0.00223713646532438	0.113925624600441
Galium pumilum var. pubescens	0.00102040816326531	0.0470398240889657
Galium pusillum	0.000381242851696531	0.0119037271878777
Galium pyrenaicum	0.00746268656716418	0.401183758633231
Galium rotundifolium	0.000832639467110741	0.0367178322917499
Galium saxatile	0.00034494653328734	0.00990845157185916
Galium saxosum	0.015625	0.849881193431853
Galium scabrum	0.00591715976331361	0.316223297606273
Galium sylvaticum	0.00151975683890578	0.0744899424498486
Galium tendae	0.0108695652173913	0.588466166201351
Galium tenue	0.0128205128205128	0.695713356860019
Galium timeroyi	0.00574712643678161	0.306876251811846
Galium tricornutum	0.00333333333333333	0.174185589714157
Galium uliginosum	0.000564652738565782	0.0219861071935113
Galium verrucosum subsp. verrucosum	0.0140845070422535	0.765197452216339
Galium verticillatum	0.0140845070422535	0.765197452216339
Galium verum	0.000182315405651778	0.000968318313201423
Gastridium ventricosum	0.00602409638554217	0.322101801105901
Gaudinia fragilis	0.000834724540901503	0.0368324526465034
Genista anglica	0.00112107623318386	0.0525737336980811
Genista cinerea	0.000572409845449342	0.0224125296763959
Genista corsica	0.00641025641025641	0.343329730410112
Genista germanica	0.00306748466257669	0.159571397598811
Genista hispanica	0.000485908649173955	0.0176573992596148
Genista linifolia subsp. linifolia	0.0166666666666667	0.907143532729963
Genista lobelii subsp. lobelii	0.00374531835205993	0.196833166605094
Genista monspessulana	0.0104166666666667	0.563569496941304
Genista pilosa	0.000201775625504439	0.00203808251673958
Genista pilosa subsp. jordanii	0.00170940170940171	0.0849150710135135
Genista pulchella subsp. villarsii	0.00404858299595142	0.213504183823304
Genista sagittalis	0.000523834468308015	0.0197422515380916
Genista salzmannii var. salzmannii	0.0113636363636364	0.615626169030494
Genista scorpius	0.00176056338028169	0.0877275224922217
Genista tinctoria	0.000554323725055432	0.0214183022563167
Gentiana acaulis	0.0015015015015015	0.0734864128583814
Gentiana alpina	0.00215982721382289	0.109675792353694
Gentiana angustifolia	0.00325732899022801	0.170007490690451
Gentiana bavarica	0.00719424460431655	0.386427008465137
Gentiana brachyphylla	0.0175438596491228	0.955364450033634
Gentiana burseri	0.00884955752212389	0.477422614811404
Gentiana cruciata	0.00591715976331361	0.316223297606273
Gentiana delphinensis	0.0172413793103448	0.938736547515127
Gentiana lutea	0.000401123144805455	0.0129965835936528
Gentiana nivalis	0.00735294117647059	0.395150851946863
Gentiana pneumonanthe	0.00168350168350168	0.0834912987854331
Gentiana punctata	0.00980392156862745	0.529885767942415
Gentiana purpurea	0.0153846153846154	0.836666807439982
Gentiana pyrenaica	0.0172413793103448	0.938736547515127
Gentiana verna	0.000766283524904215	0.0330701236737571
Gentianella campestris subsp. campestris	0.00148367952522255	0.0725067059278392
Gentianella ciliata	0.00465116279069767	0.246629107337812
Gentianella germanica	0.00189753320683112	0.0952570066664393
Geranium columbinum	0.00188323917137476	0.0944712371545279
Geranium dissectum	0.00135685210312076	0.0655347684462097
Geranium lucidum	0.00617283950617284	0.330278484986041
Geranium molle	0.00107066381156317	0.0498024698340652
Geranium nodosum	0.00106951871657754	0.0497395218491734
Geranium phaeum	0.00584795321637427	0.312418885984681
Geranium pratense	0.0181818181818182	0.990434208072668
Geranium pusillum	0.0138888888888889	0.754443961268337
Geranium pyrenaicum	0.00625	0.334520139748864
Geranium robertianum	0.000177999288002848	0.0007310533596684
Geranium robertianum subsp. purpureum	0.000892857142857143	0.0400281090728706
Geranium rotundifolium	0.00219298245614035	0.111498397219384
Geranium sanguineum	0.000768049155145929	0.0331671836270141
Geranium sylvaticum	0.000422119037568594	0.0141507665715116
Geum montanum	0.000989119683481701	0.0453198386052945
Geum reptans	0.0136986301369863	0.743985086510691
Geum rivale	0.00245700245700246	0.126012063975403
Geum sylvaticum	0.00395256916996047	0.208226126593349
Geum urbanum	0.000220118864186661	0.00304644420369727
Gladiolus italicus	0.00319488817891374	0.166575004043865
Glaucium flavum	0.00214592274678112	0.108911438136569
Glebionis segetum	0.0163934426229508	0.892123902750131
Glechoma hederacea	0.000228623685413809	0.00351396992412484
Globularia alypum	0.00204918032786885	0.103593328808946
Globularia bisnagarica	0.000487092060399416	0.0177224535589315
Globularia cordifolia	0.00106382978723404	0.0494267909029555
Globularia nudicaulis	0.00315457413249211	0.164358866503377
Globularia repens	0.00110864745011086	0.0518905005524283
Globularia vulgaris	0.00165016501650165	0.081658720670082
Glyceria declinata	0.015625	0.849881193431853
Glyceria fluitans	0.000478468899521531	0.0172484224894803
Glyceria maxima	0.000914076782449726	0.0411945918269193
Glyceria notata	0.00374531835205993	0.196833166605094
Gnaphalium norvegicum	0.0106382978723404	0.57575297338771
Gnaphalium supinum	0.00185528756957328	0.0929346860124972
Gnaphalium sylvaticum	0.00645161290322581	0.345603173161402
Gnaphalium uliginosum	0.00196078431372549	0.0987340367566471
Goodyera repens	0.00144508670520231	0.0703851873795482
Gratiola officinalis	0.00289855072463768	0.150284787224511
Groenlandia densa	0.00970873786407767	0.524653344020258
Gymnadenia conopsea	0.000524109014675052	0.019757343858625
Gymnadenia nigra	0.00401606425702811	0.211716568724002
Gymnadenia odoratissima	0.0144927536231884	0.787639520281734
Gymnocarpium dryopteris	0.00274725274725275	0.141967658153022
Gymnocarpium robertianum	0.00226757369614512	0.115598815357451
Gypsophila muralis	0.0133333333333333	0.723904046976011
Gypsophila repens	0.0028169014084507	0.145796373611432
Hainardia cylindrica	0.0149253731343284	0.811421413306257
Halimione pedunculata	0.02	1
Halimione portulacoides	0.000321543408360129	0.00862193859884983
Hedera helix	0.0000525458462508539	0
Hedypnois rhagadioloides	0.00164744645799012	0.0815092764909883
Helianthemum apenninum	0.00056785917092561	0.0221623706985272
Helianthemum grandiflorum subsp. grandiflorum	0.000484966052376334	0.017605582973874
Helianthemum hirtum	0.00392156862745098	0.206521969553089
Helianthemum nummularium	0.000242013552758955	0.00425003564611628
Helianthemum oelandicum subsp. alpestre	0.00145137880986938	0.070731075986599
Helianthemum oelandicum subsp. incanum	0.000640614990390775	0.0261618923818485
Helianthemum oelandicum subsp. italicum	0.000460193281178095	0.0162437780173543
Helianthemum pilosum	0.010752688172043	0.582041219295533
Helianthemum salicifolium	0.00757575757575758	0.407399480673731
Helianthemum syriacum	0.0131578947368421	0.714259863515277
Helianthus tuberosus	0.0133333333333333	0.723904046976011
Helichrysum italicum	0.00133333333333333	0.0642418982617856
Helichrysum italicum subsp. microphyllum	0.00334448160535117	0.174798430803635
Helichrysum stoechas	0.000301204819277108	0.00750388881748977
Helictotrichon parlatorei	0.00793650793650794	0.427230593850566
Helictotrichon sedenense subsp. sedenense	0.000641848523748395	0.0262297019872817
Helictotrichon sempervirens var. sempervirens	0.00471698113207547	0.250247263045985
Helictotrichon setaceum	0.0163934426229508	0.892123902750131
Heliotropium europaeum	0.00862068965517241	0.464841325737666
Helleborus foetidus	0.000290360046457607	0.00690773163912063
Helleborus lividus subsp. corsicus	0.00219298245614035	0.111498397219384
Helleborus viridis	0.00195694716242661	0.0985231014674173
Helminthotheca echioides	0.00303951367781155	0.158033780939492
Helosciadium crassipes	0.00288184438040346	0.149366408646618
Helosciadium inundatum	0.00833333333333333	0.449044818345084
Helosciadium nodiflorum	0.00174520069808028	0.0868830074963053
Heracleum pyrenaicum	0.015625	0.849881193431853
Heracleum sphondylium	0.000257599175682638	0.0051068061050235
Heracleum sphondylium subsp. elegans	0.00393700787401575	0.207370693433376
Herminium monorchis	0.0192307692307692	1
Herniaria ciliolata subsp. robusta	0.00740740740740741	0.398144961191209
Herniaria glabra	0.00389105058365759	0.204844336357814
Hesperis matronalis	0.00961538461538462	0.519521543635065
Heteropogon contortus	0.0114942528735632	0.622806399663486
Hieracium adenophorum	0.0111111111111111	0.60174438980671
Hieracium amplexicaule	0.00321543408360129	0.167704450346653
Hieracium bifidum	0.00138888888888889	0.0672958896910182
Hieracium breviscapum	0.00354609929078014	0.185881727102707
Hieracium caesium	0.0133333333333333	0.723904046976011
Hieracium cymosum	0.00520833333333333	0.277257800450754
Hieracium glaciale	0.00263852242744063	0.135990551786552
Hieracium glaucinum	0.00819672131147541	0.441535003355168
Hieracium humile	0.0102040816326531	0.551883305247812
Hieracium lachenalii	0.0010515247108307	0.0487503581412623
Hieracium lactucella	0.000946073793755913	0.042953526596142
Hieracium laevigatum	0.00357142857142857	0.187274124410867
Hieracium lanatum	0.0036101083032491	0.189400420661236
Hieracium lawsonii	0.0138888888888889	0.754443961268337
Hieracium maculatum	0.0043859649122807	0.232050690478562
Hieracium murorum	0.000119246362985929	0
Hieracium pallidum	0.0185185185185185	1
Hieracium peleterianum	0.00199600798403194	0.100670346926643
Hieracium pictum	0.0105263157894737	0.569597111604263
Hieracium piliferum	0.00374531835205993	0.196833166605094
Hieracium pilosella	0.000112019715469923	0
Hieracium praealtum	0.0181818181818182	0.990434208072668
Hieracium praecox	0.00066577896138482	0.0275452023131913
Hieracium prenanthoides	0.00107874865156419	0.050246908411322
Hieracium racemosum	0.00523560209424084	0.278756814568506
Hieracium sabaudum	0.000940733772342427	0.0426599757628254
Hieracium umbellatum	0.000989119683481701	0.0453198386052945
Hieracium villosum	0.00381679389312977	0.200762309021982
Hieracium wiesbaurianum	0.0125	0.678094175537523
Hieracium x hypeuryum	0.00574712643678161	0.306876251811846
Himantoglossum hircinum subsp. hircinum	0.00294985250737463	0.153104940910605
Himantoglossum robertianum	0.00325732899022801	0.170007490690451
Hippocrepis comosa	0.000159642401021711	0
Hippocrepis emerus	0.000339673913043478	0.00961860590524081
Hippocrepis multisiliquosa	0.0123456790123457	0.669610866011877
Hippocrepis scorpioides	0.00900900900900901	0.486187957349263
Hippophae rhamnoides	0.00343642611683849	0.179852790304485
Hippuris vulgaris	0.00432900432900433	0.22891946208222
Holandrea carvifolia	0.00746268656716418	0.401183758633231
Holcus lanatus	0.0000927299703264095	0
Holcus mollis	0.000210659363808721	0.00252643800827439
Holosteum umbellatum	0.0111111111111111	0.60174438980671
Homogyne alpina	0.00072992700729927	0.0310715387968367
Honckenya peploides	0.00558659217877095	0.298051387346716
Hordelymus europaeus	0.00134408602150538	0.064832993377121
Hordeum marinum	0.00273972602739726	0.141553900470302
Hordeum marinum subsp. gussoneanum	0.0108695652173913	0.588466166201351
Hordeum murinum	0.0036101083032491	0.189400420661236
Hordeum murinum subsp. leporinum	0.00248756218905473	0.127691988851214
Hordeum secalinum	0.00134408602150538	0.064832993377121
Hormathophylla spinosa	0.0161290322580645	0.877588776963197
Horminum pyrenaicum	0.0128205128205128	0.695713356860019
Hornungia petraea	0.00223713646532438	0.113925624600441
Hottonia palustris	0.00273224043715847	0.141142403758526
Humulus lupulus	0.000852514919011083	0.0378104225673537
Huperzia selago subsp. selago	0.00380228136882129	0.199964528774598
Hyacinthoides italica	0.00632911392405063	0.338869178176569
Hyacinthoides non-scripta subsp. non-scripta	0.0004739336492891	0.0169991114133735
Hydrocharis morsus-ranae	0.00302114803625378	0.157024187725116
Hydrocotyle vulgaris	0.000386697602474865	0.012203584906139
Hylotelephium anacampseros	0.0101010101010101	0.546217272911574
Hylotelephium maximum	0.00552486187845304	0.294657958801009
Hylotelephium telephium	0.00340136054421769	0.177925171056074
Hymenolobus procumbens subsp. procumbens	0.0172413793103448	0.938736547515127
Hyoscyamus niger	0.0178571428571429	0.972586206213517
Hyoseris radiata	0.00497512437810945	0.264437873742222
Hyparrhenia hirta	0.00184162062615101	0.0921833889071396
Hyparrhenia sinaica	0.0128205128205128	0.695713356860019
Hypecoum procumbens	0.00826446280991736	0.445258878556779
Hypericum androsaemum	0.00166112956810631	0.0822614623093503
Hypericum coris	0.0013986013986014	0.0678298042765483
Hypericum elodes	0.00195694716242661	0.0985231014674173
Hypericum hircinum	0.0113636363636364	0.615626169030494
Hypericum hirsutum	0.00157977883096367	0.0777894621374332
Hypericum humifusum	0.00253164556962025	0.130115333646751
Hypericum hyssopifolium	0.00595238095238095	0.318159471377976
Hypericum linariifolium	0.00917431192660551	0.495274963833466
Hypericum maculatum	0.000909090909090909	0.0409205091658281
Hypericum montanum	0.000962463907603465	0.0438545214060043
Hypericum nummularium	0.00478468899521531	0.253969289252958
Hypericum perfoliatum	0.0121951219512195	0.661334466474662
Hypericum perforatum	0.000166583374979177	0
Hypericum pulchrum	0.000521920668058455	0.019637046406022
Hypericum richeri	0.00165016501650165	0.081658720670082
Hypericum richeri subsp. burseri	0.0126582278481013	0.686792252392933
Hypericum tetrapterum	0.00269541778975741	0.139118194866365
Hypochaeris achyrophorus	0.00239808153477218	0.122773072128515
Hypochaeris cretensis	0.00444444444444444	0.235265418298807
Hypochaeris glabra	0.000810372771474878	0.0354937909344234
Hypochaeris maculata	0.00201207243460765	0.101553439425367
Hypochaeris radicata	0.00021795989537925	0.00292776170348865
Hypochaeris robertia	0.00219298245614035	0.111498397219384
Hypochaeris uniflora	0.0113636363636364	0.615626169030494
Hyssopus officinalis	0.00854700854700855	0.460790939226748
Iberis amara	0.015625	0.849881193431853
Iberis linifolia subsp. linifolia	0.015625	0.849881193431853
Iberis pinnata	0.0121951219512195	0.661334466474662
Iberis saxatilis	0.00316455696202532	0.164907641068387
Iberis sempervirens	0.00452488687782805	0.23968748733661
Ilex aquifolium	0.000139450564774787	0
Illecebrum verticillatum	0.00490196078431373	0.26041593595131
Impatiens glandulifera	0.00198807157057654	0.100234067630554
Impatiens noli-tangere	0.000914076782449726	0.0411945918269193
Impatiens parviflora	0.00555555555555556	0.296345246883458
Imperata cylindrica	0.0114942528735632	0.622806399663486
Imperatoria ostruthium	0.00190114068441065	0.0954553163674017
Inula britannica	0.00675675675675676	0.362377494001999
Inula conyza	0.000657030223390276	0.0270642680378564
Inula hirta	0.0166666666666667	0.907143532729963
Inula montana	0.000758150113722517	0.0326230150490492
Inula salicina	0.00157977883096367	0.0777894621374332
Inula spiraeifolia	0.0043859649122807	0.232050690478562
Iris foetidissima	0.00254452926208651	0.130823574001389
Iris latifolia	0.00757575757575758	0.407399480673731
Iris lutescens	0.00505050505050505	0.268581688435889
Iris pseudacorus	0.000308641975308642	0.00791272301149679
Isatis tinctoria	0.0105263157894737	0.569597111604263
Isoetes duriei	0.00833333333333333	0.449044818345084
Isoetes histrix	0.00497512437810945	0.264437873742222
Isoetes velata	0.00512820512820513	0.27285300512013
Isolepis cernua	0.00309597523219814	0.161137576796693
Isolepis fluitans	0.00384615384615385	0.202376279830149
Isolepis setacea	0.00471698113207547	0.250247263045985
Isopyrum thalictroides	0.00869565217391304	0.468962153753122
Jacobaea adonidifolia	0.00198019801980198	0.0998012440120574
Jacobaea aquatica	0.00087260034904014	0.0389145557282551
Jacobaea erratica	0.0142857142857143	0.776258185762855
Jacobaea erucifolia	0.00138888888888889	0.0672958896910182
Jacobaea incana	0.00558659217877095	0.298051387346716
Jacobaea maritima	0.00107411385606874	0.0499921251483741
Jacobaea paludosa	0.003690036900369	0.193794243171222
Jacobaea vulgaris	0.00057372346528973	0.0224847417836046
Jasione crispa	0.00191204588910134	0.0960547955972709
Jasione laevis subsp. laevis	0.00114285714285714	0.053771070504417
Jasione maritima	0.00326797385620915	0.170592658620942
Jasione montana	0.00043859649122807	0.0150565626120407
Jasminum fruticans	0.00186219739292365	0.0933145317557087
Juglans regia	0.0017825311942959	0.0889351337751524
Juncus acutus	0.00141442715700141	0.0686997754258139
Juncus alpinoarticulatus subsp. alpinoarticulatus	0.00323624595469256	0.168848517313556
Juncus anceps	0.01	0.54066456122206
Juncus articulatus	0.000530222693531283	0.0200934240695292
Juncus bufonius	0.000961538461538462	0.043803647927691
Juncus bulbosus subsp. bulbosus	0.000810372771474878	0.0354937909344234
Juncus bulbosus subsp. kochii	0.02	1
Juncus capitatus	0.00251889168765743	0.12941422921508
Juncus compressus	0.00714285714285714	0.38360214486153
Juncus conglomeratus	0.000594883997620464	0.0236479753023736
Juncus effusus	0.000230786983614124	0.00363289041905231
Juncus filiformis	0.00353356890459364	0.185192908646373
Juncus gerardi subsp. gerardi	0.000900900900900901	0.0404702892991108
Juncus heterophyllus	0.00454545454545455	0.240818129988321
Juncus hybridus	0.00917431192660551	0.495274963833466
Juncus inflexus	0.00103092783505155	0.047618109863489
Juncus jacquini	0.0125	0.678094175537523
Juncus maritimus	0.000484496124031008	0.0175797501453724
Juncus pygmaeus	0.0024330900243309	0.124697553415644
Juncus squarrosus	0.00125156445556946	0.0597469121281468
Juncus subnodulosus	0.000662690523525514	0.0273754251836546
Juncus subulatus	0.00278551532033426	0.144071022417546
Juncus tenageia	0.00602409638554217	0.322101801105901
Juncus tenuis	0.00609756097560976	0.326140285217433
Juncus trifidus	0.00140252454417952	0.0680454668300303
Juncus triglumis	0.0163934426229508	0.892123902750131
Juniperus communis	0.00012923235978289	0
Juniperus communis subsp. nana	0.000748502994011976	0.0320926950726193
Juniperus oxycedrus	0.000318167356029271	0.00843635077095442
Juniperus oxycedrus subsp. macrocarpa	0.0114942528735632	0.622806399663486
Juniperus phoenicea	0.00080450522928399	0.035171241310314
Juniperus sabina	0.00632911392405063	0.338869178176569
Juniperus thurifera	0.0121951219512195	0.661334466474662
Kalmia procumbens	0.0045045045045045	0.238567030654734
Katapsuxis silaifolia	0.0144927536231884	0.787639520281734
Kernera saxatilis	0.00452488687782805	0.23968748733661
Kickxia elatine subsp. elatine	0.012987012987013	0.70486617832625
Kickxia spuria subsp. spuria	0.0043859649122807	0.232050690478562
Knautia arvensis	0.00034794711203897	0.010073398924083
Knautia arvernensis	0.00186915887850467	0.0936972174670937
Knautia basaltica	0.0185185185185185	1
Knautia dipsacifolia	0.000865051903114187	0.0384996037233412
Knautia foreziensis	0.0136986301369863	0.743985086510691
Knautia integrifolia	0.00952380952380952	0.514487491828638
Knautia timeroyi subsp. collina	0.000625	0.0253035075390709
Knautia timeroyi subsp. timeroyi	0.0126582278481013	0.686792252392933
Koeleria glauca	0.00392156862745098	0.206521969553089
Koeleria macrantha	0.0013986013986014	0.0678298042765483
Koeleria pyramidata	0.000595238095238095	0.0236674407019821
Koeleria vallesiana	0.000336360578540195	0.00943646579208708
Laburnum alpinum	0.00313479623824451	0.163271639152009
Laburnum anagyroides	0.00223713646532438	0.113925624600441
Lactuca alpina	0.00267379679144385	0.137929648682626
Lactuca muralis	0.000314169022934339	0.00821655502089787
Lactuca perennis	0.00087719298245614	0.0391670212638765
Lactuca plumieri	0.00333333333333333	0.174185589714157
Lactuca saligna	0.0123456790123457	0.669610866011877
Lactuca serriola	0.00171232876712329	0.0850759767790157
Lactuca viminea	0.0040650406504065	0.214408891465024
Lactuca virosa	0.0102040816326531	0.551883305247812
Lagurus ovatus	0.000732600732600733	0.0312185184116229
Lamium album	0.0045045045045045	0.238567030654734
Lamium amplexicaule	0.00341296928327645	0.178563324868688
Lamium galeobdolon	0.000170386777986028	0.000312579633434745
Lamium galeobdolon subsp. montanum	0.0022271714922049	0.113377831635451
Lamium maculatum	0.00136239782016349	0.0658396267479236
Lamium purpureum	0.00347222222222222	0.181820568287238
Laphangium luteoalbum	0.0075187969924812	0.404268252277389
Lapsana communis	0.000971817298347911	0.0443686945590247
Larix decidua	0.000786782061369001	0.0341969660579119
Laserpitium gallicum	0.000969932104752667	0.044265061987543
Laserpitium halleri	0.0161290322580645	0.877588776963197
Laserpitium latifolium	0.000655307994757536	0.0269695939511522
Laserpitium nestleri	0.00806451612903226	0.434267440461701
Laserpitium siler	0.00186567164179104	0.0935055176284615
Lathraea clandestina	0.00847457627118644	0.456809203334658
Lathraea squamaria	0.00917431192660551	0.495274963833466
Lathyrus angulatus	0.0101010101010101	0.546217272911574
Lathyrus annuus	0.0196078431372549	1
Lathyrus aphaca	0.0029673590504451	0.154067307895473
Lathyrus bauhinii	0.00123304562268804	0.0587288977039602
Lathyrus cicera	0.0108695652173913	0.588466166201351
Lathyrus filiformis	0.0113636363636364	0.615626169030494
Lathyrus hirsutus	0.0116279069767442	0.630153612404222
Lathyrus latifolius	0.0019723865877712	0.099371835175561
Lathyrus linifolius var. montanus	0.000359195402298851	0.0106917382009325
Lathyrus niger	0.00196463654223969	0.0989458008682315
Lathyrus nissolia	0.0116279069767442	0.630153612404222
Lathyrus ochraceus subsp. occidentalis	0.00689655172413793	0.370062281382174
Lathyrus palustris	0.0114942528735632	0.622806399663486
Lathyrus pratensis	0.000214592274678112	0.00274263737784135
Lathyrus setifolius	0.0119047619047619	0.645372838795746
Lathyrus sphaericus	0.0117647058823529	0.637673700738858
Lathyrus sylvestris	0.00440528634361234	0.233112825220934
Lathyrus tuberosus	0.003584229390681	0.187977809071981
Lathyrus venetus	0.00869565217391304	0.468962153753122
Lathyrus vernus	0.00084530853761623	0.0374142744810718
Laurus nobilis	0.00225225225225225	0.11475656730747
Lavandula angustifolia subsp. angustifolia	0.000278940027894003	0.00627995214045198
Lavandula latifolia	0.000958772770853308	0.0436516128060204
Lavandula stoechas	0.000895255147717099	0.0401599318260828
Leersia oryzoides	0.00325732899022801	0.170007490690451
Legousia hybrida	0.0116279069767442	0.630153612404222
Legousia speculum-veneris	0.00346020761245675	0.18116010301275
Lemna gibba	0.00469483568075117	0.249029886712249
Lemna minor	0.000593471810089021	0.0235703447472587
Lemna minuta	0.00568181818181818	0.30328613649535
Lemna trisulca	0.00170068027210884	0.0844356375081395
Leontodon crispus	0.00106609808102345	0.0495514831992087
Leontodon hirtus	0.0013986013986014	0.0678298042765483
Leontodon hispidus	0.000207125103562552	0.00233215319926577
Leontodon hispidus var. glabratus	0.0178571428571429	0.972586206213517
Leontodon montanus	0.0105263157894737	0.569597111604263
Leontodon saxatilis subsp. rothii	0.00884955752212389	0.477422614811404
Leontodon saxatilis subsp. saxatilis	0.000675675675675676	0.0280892429643844
Leontodon tuberosus	0.00216919739696312	0.110190888615705
Leontopodium nivale	0.00675675675675676	0.362377494001999
Lepidium campestre	0.00952380952380952	0.514487491828638
Lepidium draba	0.00526315789473684	0.280271607782234
Lepidium graminifolium	0.0135135135135135	0.733808884043793
Lepidium heterophyllum	0.0116279069767442	0.630153612404222
Lepidium squamatum	0.0192307692307692	1
Lepidium virginicum	0.0169491525423729	0.922672302709111
Leucanthemopsis alpina	0.00179533213644524	0.0896388251921358
Leucanthemum adustum	0.00564971751412429	0.301521503543174
Leucanthemum atratum	0.00389105058365759	0.204844336357814
Leucanthemum atratum subsp. ceratophylloides	0.0181818181818182	0.990434208072668
Leucanthemum atratum subsp. coronopifolium	0.0172413793103448	0.938736547515127
Leucanthemum delarbrei	0.0116279069767442	0.630153612404222
Leucanthemum graminifolium var. graminifolium	0.00436681222707424	0.23099783202215
Leucanthemum pallens subsp. pallens	0.000905797101449275	0.0407394424803005
Leucanthemum virgatum	0.00186567164179104	0.0935055176284615
Leucanthemum vulgare	0.000146929180135175	0
Leucojum vernum	0.00900900900900901	0.486187957349263
Libanotis pyrenaica	0.00141843971631206	0.0689203532172057
Libanotis pyrenaica var. libanotis	0.0178571428571429	0.972586206213517
Ligustrum vulgare	0.000120656370656371	0
Lilium martagon	0.000766283524904215	0.0330701236737571
Lilium pomponium	0.010752688172043	0.582041219295533
Limbarda crithmoides	0.00087260034904014	0.0389145557282551
Limodorum abortivum	0.00257731958762887	0.132626118718415
Limoniastrum monopetalum	0.0040650406504065	0.214408891465024
Limonium articulatum	0.00709219858156028	0.380817350245208
Limonium auriculiursifolium subsp. auriculiursifolium	0.0027027027027027	0.139518659976923
Limonium bellidifolium	0.00588235294117647	0.314309902349531
Limonium binervosum	0.00735294117647059	0.395150851946863
Limonium contortirameum	0.012987012987013	0.70486617832625
Limonium diffusum	0.0175438596491228	0.955364450033634
Limonium dodartii subsp. dodartii	0.00529100529100529	0.281802430553779
Limonium echioides	0.0106382978723404	0.57575297338771
Limonium ferulaceum	0.0102040816326531	0.551883305247812
Limonium humile	0.012987012987013	0.70486617832625
Limonium narbonense	0.00374531835205993	0.196833166605094
Limonium obtusifolium	0.0133333333333333	0.723904046976011
Limonium ovalifolium	0.01	0.54066456122206
Limonium pseudominutum	0.00961538461538462	0.519521543635065
Limonium virgatum	0.00257731958762887	0.132626118718415
Limonium vulgare	0.000465766185374942	0.0165501308471102
Limosella aquatica	0.0153846153846154	0.836666807439982
Linaria alpina	0.00202839756592292	0.10245086202549
Linaria arvensis	0.0185185185185185	1
Linaria pelisseriana	0.00434782608695652	0.229954128856664
Linaria repens	0.000709219858156028	0.0299332285887053
Linaria simplex	0.00537634408602151	0.286493661627869
Linaria supina	0.00408163265306122	0.215320984475248
Linaria vulgaris	0.00386100386100386	0.203192612555516
Lindernia dubia subsp. major	0.015625	0.849881193431853
Linum alpinum	0.004149377593361	0.219045048882136
Linum campanulatum	0.00240384615384615	0.12308996387892
Linum catharticum	0.000280190529560101	0.00634869452512106
Linum leonii	0.0102040816326531	0.551883305247812
Linum maritimum	0.0113636363636364	0.615626169030494
Linum narbonense	0.00163398692810458	0.0807693812905734
Linum strictum	0.00132100396301189	0.0635641300185742
Linum suffruticosum subsp. appressum	0.000490918016691213	0.0179327734379593
Linum tenuifolium	0.000549148819330038	0.0211338281371328
Linum trigynum	0.00151285930408472	0.0741107722297746
Linum usitatissimum subsp. angustifolium	0.00169491525423729	0.0841187238350956
Linum viscosum	0.00689655172413793	0.370062281382174
Liparis loeselii	0.0112359550561798	0.608607291894873
Listera cordata	0.00689655172413793	0.370062281382174
Listera ovata	0.000613120784794605	0.0246504851534517
Lithodora fruticosa	0.00625	0.334520139748864
Lithospermum officinale	0.00862068965517241	0.464841325737666
Littorella uniflora	0.00225733634311512	0.115036049166041
Lobelia urens	0.00452488687782805	0.23968748733661
Lobularia maritima	0.00120192307692308	0.0570180339195625
Lolium multiflorum	0.0033003300330033	0.172371337379959
Lolium perenne	0.000223763705526964	0.00324680785955282
Lolium rigidum	0.00116009280742459	0.0547185467980072
Lomelosia rutifolia	0.00497512437810945	0.264437873742222
Loncomelos pyrenaicus	0.000961538461538462	0.043803647927691
Lonicera alpigena	0.00154798761609907	0.0760418403784488
Lonicera caerulea	0.00377358490566038	0.198387031228829
Lonicera etrusca	0.00064143681847338	0.0262070697884189
Lonicera implexa	0.000321440051430408	0.00861625687765451
Lonicera nigra	0.000796178343949045	0.0347134970543017
Lonicera periclymenum	0.000105864916366716	0
Lonicera xylosteum	0.000173550850399167	0.000486514533996283
Lotus alpinus	0.00113765642775882	0.0534851775963659
Lotus angustissimus	0.00393700787401575	0.207370693433376
Lotus angustissimus subsp. hispidus	0.0019723865877712	0.099371835175561
Lotus corniculatus	0.0000731582412758797	0
Lotus corniculatus subsp. tenuis	0.00127388535031847	0.0609739329107597
Lotus cytisoides	0.000689179875947622	0.0288315937783893
Lotus edulis	0.0121951219512195	0.661334466474662
Lotus herbaceus subsp. gracilis	0.010989010989011	0.595032320731474
Lotus ornithopodioides	0.0192307692307692	1
Lotus parviflorus	0.00819672131147541	0.441535003355168
Lotus pedunculatus	0.000257532835436518	0.00510315925924837
Lotus preslii	0.0121951219512195	0.661334466474662
Ludwigia palustris	0.0103092783505155	0.557666162993045
Lunaria rediviva	0.00719424460431655	0.386427008465137
Lupinus angustifolius	0.00884955752212389	0.477422614811404
Lupinus micranthus	0.015625	0.849881193431853
Luronium natans	0.00625	0.334520139748864
Luzula alpinopilosa subsp. alpinopilosa	0.00549450549450549	0.292989212345839
Luzula campestris	0.000245218244237371	0.00442620345166783
Luzula desvauxii	0.00492610837438424	0.261743373547326
Luzula forsteri	0.00053248136315229	0.0202175873074816
Luzula lutea	0.00198412698412698	0.100017226432795
Luzula luzulina	0.00495049504950495	0.263083954089836
Luzula luzuloides var. luzuloides	0.000399042298483639	0.0128821956306701
Luzula multiflora subsp. multiflora	0.000437636761487965	0.0150038044968288
Luzula nivea	0.000570125427594071	0.0222869510104818
Luzula nutans	0.00191938579654511	0.0964582838569142
Luzula pedemontana	0.004	0.210833486864947
Luzula pilosa	0.000391236306729264	0.0124530858562087
Luzula spicata	0.000827129859387924	0.0364149589859994
Luzula sudetica	0.00221729490022173	0.112834897144652
Luzula sylvatica	0.000346981263011797	0.0100203044203665
Luzula sylvatica subsp. sieberi	0.004	0.210833486864947
Lycopersicon esculentum	0.015625	0.849881193431853
Lycopodiella inundata	0.00819672131147541	0.441535003355168
Lycopodium annotinum	0.0125	0.678094175537523
Lycopodium clavatum	0.00645161290322581	0.345603173161402
Lycopsis arvensis	0.0125	0.678094175537523
Lycopus europaeus	0.000420344682639765	0.0140532270061005
Lysimachia arvensis	0.000691085003455425	0.028936322153837
Lysimachia arvensis f. parviflora	0.00249376558603491	0.128033001032987
Lysimachia arvensis subsp. caerulea	0.00476190476190476	0.252716797894422
Lysimachia linum-stellatum	0.0015015015015015	0.0734864128583814
Lysimachia maritima	0.00191938579654511	0.0964582838569142
Lysimachia nemorum	0.00107066381156317	0.0498024698340652
Lysimachia nummularia	0.000554938956714761	0.0214521226761792
Lysimachia tenella	0.00142857142857143	0.06947731214047
Lysimachia vulgaris	0.000256805341551104	0.00506316757761266
Lythrum borysthenicum	0.00819672131147541	0.441535003355168
Lythrum hyssopifolia	0.00216450216450216	0.109932783021213
Lythrum portula	0.00404858299595142	0.213504183823304
Lythrum salicaria	0.00022158209616663	0.00312688076636175
Maianthemum bifolium	0.000969932104752667	0.044265061987543
Malcolmia littorea	0.00757575757575758	0.407399480673731
Malcolmia ramosissima	0.00217391304347826	0.110450116408434
Malus sylvestris	0.00109769484083425	0.051288415404975
Malva dendromorpha	0.004149377593361	0.219045048882136
Malva moschata	0.00293255131964809	0.152153862688022
Malva sylvestris	0.00366300366300366	0.192308176217295
Malva wigandii	0.0147058823529412	0.799355599933521
Marrubium vulgare	0.0087719298245614	0.47315527699692
Matricaria discoidea	0.00680272108843537	0.364904238151943
Matricaria maritima subsp. maritima	0.00258397932816537	0.132992216947764
Matricaria recutita	0.00769230769230769	0.413806455700093
Matthiola incana	0.0149253731343284	0.811421413306257
Matthiola sinuata	0.0018450184501845	0.0923701735657132
Matthiola tricuspidata	0.0018796992481203	0.094276641039501
Meconopsis cambrica	0.0104166666666667	0.563569496941304
Medicago arabica	0.00425531914893617	0.224868851731207
Medicago arborea	0.0185185185185185	1
Medicago littoralis	0.000987166831194472	0.0452124867106349
Medicago lupulina	0.000261848651479445	0.00534040763294274
Medicago marina	0.00104384133611691	0.0483279888518391
Medicago minima	0.000772200772200772	0.0333954056792671
Medicago monspeliaca	0.00403225806451613	0.212606772210953
Medicago orbicularis	0.00497512437810945	0.264437873742222
Medicago polymorpha var. denticulata	0.00483091787439614	0.256510576067381
Medicago rigidula	0.0062111801242236	0.332386139526574
Medicago sativa	0.00233100233100233	0.119085604487444
Medicago sativa subsp. falcata	0.00152671755725191	0.0748725859849156
Medicago suffruticosa	0.0128205128205128	0.695713356860019
Medicago truncatula	0.00869565217391304	0.468962153753122
Melampyrum arvense	0.00606060606060606	0.324108805331026
Melampyrum cristatum	0.0031055900621118	0.16166612174339
Melampyrum nemorosum	0.00198019801980198	0.0998012440120574
Melampyrum pratense	0.00026638252530634	0.0055896430454968
Melampyrum sylvaticum	0.00114942528735632	0.0541321335305331
Melica amethystina	0.00316455696202532	0.164907641068387
Melica ciliata	0.0008058017727639	0.0352425146984689
Melica ciliata subsp. magnolii	0.0149253731343284	0.811421413306257
Melica minuta	0.00161290322580645	0.0796103712605041
Melica nutans	0.00101936799184506	0.0469826439461229
Melica uniflora	0.000202388180530257	0.00207175579711765
Melilotus albus	0.00235849056603774	0.120596683503095
Melilotus altissimus	0.015625	0.849881193431853
Melilotus officinalis	0.00316455696202532	0.164907641068387
Melilotus sulcatus	0.00684931506849315	0.367465595235448
Melittis melissophyllum	0.000406008932196508	0.0132651643443647
Mentha aquatica	0.000253549695740365	0.0048841987183656
Mentha arvensis	0.00132275132275132	0.0636601856085985
Mentha longifolia	0.00431034482758621	0.227893714848935
Mentha pulegium	0.00100603621730382	0.0462497716927859
Mentha spicata subsp. spicata	0.0181818181818182	0.990434208072668
Mentha x niliaca	0.00327868852459016	0.17118166371819
Menyanthes trifoliata	0.000759878419452888	0.0327180232050268
Mercurialis annua	0.00336700336700337	0.176036493610661
Mercurialis perennis	0.000211999152003392	0.00260008863821759
Mesembryanthemum nodiflorum	0.00793650793650794	0.427230593850566
Mespilus germanica	0.00120481927710843	0.0571772433893441
Meum athamanticum	0.000556173526140156	0.0215199892361702
Mibora minima	0.00263852242744063	0.135990551786552
Micropyrum tenellum f. tenellum	0.00168634064080944	0.0836473615085785
Microthlaspi perfoliatum	0.00401606425702811	0.211716568724002
Milium effusum	0.000205761316872428	0.00225718332773286
Minuartia capillacea	0.0133333333333333	0.723904046976011
Minuartia hybrida subsp. tenuifolia	0.00203252032520325	0.102677497712615
Minuartia laricifolia	0.0065359477124183	0.350239213281679
Minuartia mediterranea	0.0125	0.678094175537523
Minuartia recurva	0.00190114068441065	0.0954553163674017
Minuartia rostrata	0.00338983050847458	0.177291343709986
Minuartia rubra	0.0166666666666667	0.907143532729963
Minuartia rupestris	0.0151515151515152	0.823852857387258
Minuartia sedoides	0.00145560407569141	0.0709633466475201
Minuartia verna	0.00145348837209302	0.0708470425157071
Misopates orontium	0.0037593984962406	0.197607178118797
Moehringia muscosa	0.004149377593361	0.219045048882136
Moehringia pentandra	0.0119047619047619	0.645372838795746
Moehringia trinervia	0.000466635557629491	0.0165979218445659
Moenchia erecta	0.0029940119760479	0.155532468409862
Molinia caerulea	0.000101957585644372	0
Moneses uniflora	0.00416666666666667	0.219995461152644
Monotropa hypopitys	0.0021505376344086	0.109165127027271
Montia fontana subsp. chondrosperma	0.0101010101010101	0.546217272911574
Montia fontana subsp. fontana	0.00675675675675676	0.362377494001999
Murbeckiella pinnatifida subsp. pinnatifida	0.00806451612903226	0.434267440461701
Muscari botryoides	0.0169491525423729	0.922672302709111
Muscari comosum	0.00130208333333333	0.0625240280828423
Muscari neglectum	0.00198412698412698	0.100017226432795
Mutellina adonidifolia var. mutellina	0.010752688172043	0.582041219295533
Mutellina corsica	0.00543478260869565	0.289706135080778
Myosotis alpestris	0.00085397096498719	0.0378904641021226
Myosotis arvensis	0.00205761316872428	0.104056897635484
Myosotis corsicana subsp. pyrenaearum	0.0121951219512195	0.661334466474662
Myosotis discolor subsp. discolor	0.00211416490486258	0.107165650950026
Myosotis laxa subsp. cespitosa	0.0027027027027027	0.139518659976923
Myosotis nemorosa subsp. nemorosa	0.00568181818181818	0.30328613649535
Myosotis ramosissima	0.00125628140703518	0.0600062116564179
Myosotis scorpioides	0.000272182906913446	0.00590850072835563
Myosotis sicula	0.00925925925925926	0.499944675498959
Myosotis stricta	0.00268817204301075	0.138719882794037
Myosotis sylvatica	0.00102564102564103	0.0473274841921901
Myosoton aquaticum	0.00284900284900285	0.147561049049053
Myosurus minimus	0.0166666666666667	0.907143532729963
Myrica gale	0.00413223140495868	0.218102491258492
Myriophyllum alterniflorum	0.00246305418719212	0.126344738753765
Myriophyllum spicatum	0.000989119683481701	0.0453198386052945
Myriophyllum verticillatum	0.00218340611353712	0.110971967991178
Myrrhis odorata	0.0102040816326531	0.551883305247812
Myrtus communis	0.000716845878136201	0.0303524449825602
Najas marina subsp. marina	0.0117647058823529	0.637673700738858
Najas minor	0.00709219858156028	0.380817350245208
Narcissus assoanus	0.0050251256281407	0.267186534745057
Narcissus poeticus	0.00280112044817927	0.144928865097979
Narcissus pseudonarcissus	0.0028328611898017	0.146673712249682
Narcissus tazetta	0.0153846153846154	0.836666807439982
Nardus stricta	0.000237135404315864	0.0039818748224733
Narthecium ossifragum	0.00285714285714286	0.148008520320735
Nasturtium officinale	0.00200400801603206	0.101110123451559
Neatostema apulum	0.01	0.54066456122206
Neotinea maculata	0.00943396226415094	0.509548422131766
Neotinea ustulata	0.00305810397553517	0.159055723917959
Neottia nidus-avis	0.000755287009063444	0.0324656249014327
Nepeta nepetella	0.00645161290322581	0.345603173161402
Neslia paniculata	0.00819672131147541	0.441535003355168
Nigella damascena	0.0131578947368421	0.714259863515277
Noccaea brachypetala	0.00900900900900901	0.486187957349263
Noccaea brevistyla	0.0133333333333333	0.723904046976011
Noccaea montana subsp. montana	0.0103092783505155	0.557666162993045
Noccaea rotundifolia subsp. rotundifolia	0.00675675675675676	0.362377494001999
Nuphar lutea	0.000941619585687382	0.0427086705573664
Nymphaea alba	0.00132450331125828	0.0637564956505169
Nymphoides peltata	0.0125	0.678094175537523
Odontites luteus	0.000501002004008016	0.0184871088330434
Odontites luteus subsp. lanceolatus	0.00617283950617284	0.330278484986041
Odontites vernus subsp. serotinus	0.00431034482758621	0.227893714848935
Odontites vernus subsp. vernus	0.00854700854700855	0.460790939226748
Odontites viscosus	0.0138888888888889	0.754443961268337
Oenanthe aquatica	0.0014792899408284	0.072265402371722
Oenanthe crocata	0.00380228136882129	0.199964528774598
Oenanthe fistulosa	0.000648508430609598	0.0265958093598065
Oenanthe globulosa	0.0149253731343284	0.811421413306257
Oenanthe lachenalii	0.00125786163522013	0.0600930797164131
Oenanthe peucedanifolia	0.00363636363636364	0.190843724782698
Oenanthe pimpinelloides	0.00431034482758621	0.227893714848935
Oenanthe silaifolia	0.0019047619047619	0.0956543815338916
Oenothera biennis	0.0050761421319797	0.269991006123583
Olea europaea	0.00117508813160987	0.0555428674457343
Olea europaea var. sylvestris	0.00166389351081531	0.0824134013415452
Onobrychis saxatilis	0.00497512437810945	0.264437873742222
Onobrychis supina	0.000863557858376511	0.0384174733265137
Onobrychis viciifolia	0.00138504155124654	0.0670843944396863
Onobrychis viciifolia subsp. montana	0.00196850393700787	0.0991583986967906
Ononis cristata	0.00196850393700787	0.0991583986967906
Ononis diffusa	0.0188679245283019	1
Ononis fruticosa	0.0102040816326531	0.551883305247812
Ononis hispanica subsp. ramosissima	0.0133333333333333	0.723904046976011
Ononis minutissima	0.00034952813701503	0.0101603107851562
Ononis natrix	0.00119189511323004	0.0564667782464809
Ononis pusilla	0.00131926121372032	0.0634683278733784
Ononis reclinata	0.0075187969924812	0.404268252277389
Ononis rotundifolia	0.00571428571428571	0.305070936681265
Ononis spinosa	0.000407000407000407	0.0133196675443261
Ononis spinosa subsp. antiquorum	0.00952380952380952	0.514487491828638
Ononis spinosa subsp. maritima	0.00806451612903226	0.434267440461701
Ononis spinosa var. procurrens	0.000657030223390276	0.0270642680378564
Ononis striata	0.00112739571589628	0.0529211273268177
Ononis variegata	0.00833333333333333	0.449044818345084
Onopordum acanthium subsp. acanthium	0.0172413793103448	0.938736547515127
Onopordum illyricum	0.0161290322580645	0.877588776963197
Onosma fastigiata subsp. fastigiata	0.00632911392405063	0.338869178176569
Ophioglossum lusitanicum	0.0087719298245614	0.47315527699692
Ophioglossum vulgatum	0.005	0.265805332591132
Ophrys apifera	0.00302114803625378	0.157024187725116
Ophrys aranifera	0.0029673590504451	0.154067307895473
Ophrys fuciflora	0.00321543408360129	0.167704450346653
Ophrys fusca	0.008	0.430720869769689
Ophrys insectifera	0.0031055900621118	0.16166612174339
Ophrys scolopax	0.0123456790123457	0.669610866011877
Orchis anthropophora	0.00304878048780488	0.158543194588819
Orchis mascula	0.00145560407569141	0.0709633466475201
Orchis militaris	0.00275482093663912	0.142383695492396
Orchis purpurea	0.00135685210312076	0.0655347684462097
Orchis simia	0.0136986301369863	0.743985086510691
Oreochloa disticha	0.00645161290322581	0.345603173161402
Oreopteris limbosperma	0.00826446280991736	0.445258878556779
Oreoselinum nigrum	0.00298507462686567	0.155041165829415
Origanum vulgare	0.000276472214542438	0.00614429188560876
Ornithogalum gussonei	0.00359712230215827	0.188686556212671
Ornithogalum umbellatum	0.00359712230215827	0.188686556212671
Ornithopus compressus	0.00224215246636771	0.114201363435957
Ornithopus perpusillus	0.0010752688172043	0.0500556154937377
Ornithopus pinnatus	0.00318471337579618	0.166015676336592
Orobanche alba	0.00420168067226891	0.221920245666867
Orobanche amethystea	0.0149253731343284	0.811421413306257
Orobanche caryophyllacea	0.0072992700729927	0.392200452326522
Orobanche gracilis	0.0016260162601626	0.0803312189621326
Orobanche hederae	0.00537634408602151	0.286493661627869
Orobanche rapum-genistae	0.00961538461538462	0.519521543635065
Orobanche teucrii	0.00458715596330275	0.243110533896836
Orthilia secunda	0.000728332119446468	0.0309838648678419
Oryza sativa	0.0161290322580645	0.877588776963197
Osmunda regalis	0.00277008310249307	0.143222684919168
Ostrya carpinifolia	0.000632511068943707	0.0257164048622831
Osyris alba	0.000783699059561128	0.034027487758156
Oxalis acetosella	0.000172413793103448	0.000424008395754201
Oxalis dillenii	0.02	1
Oxalis fontana	0.0163934426229508	0.892123902750131
Oxalis pes-caprae	0.012987012987013	0.70486617832625
Oxyria digyna	0.00662251655629139	0.354998062411764
Oxytropis campestris subsp. campestris	0.00286532951289398	0.148458555897699
Oxytropis foucaudii	0.0163934426229508	0.892123902750131
Oxytropis halleri subsp. halleri	0.00952380952380952	0.514487491828638
Oxytropis helvetica	0.00476190476190476	0.252716797894422
Oxytropis lapponica	0.0196078431372549	1
Oxytropis neglecta	0.0102040816326531	0.551883305247812
Pachypleurum mutellinoides	0.00602409638554217	0.322101801105901
Paeonia officinalis	0.0181818181818182	0.990434208072668
Paliurus spina-christi	0.010989010989011	0.595032320731474
Pallenis maritima	0.0078125	0.420413648696029
Pallenis spinosa	0.00602409638554217	0.322101801105901
Pancratium illyricum	0.0166666666666667	0.907143532729963
Pancratium maritimum	0.00153374233128834	0.0752587507795079
Panicum capillare	0.00555555555555556	0.296345246883458
Papaver argemone	0.0114942528735632	0.622806399663486
Papaver dubium	0.00709219858156028	0.380817350245208
Papaver rhoeas	0.00100502512562814	0.0461941901171753
Paradisea liliastrum	0.0075187969924812	0.404268252277389
Paragymnopteris marantae	0.0147058823529412	0.799355599933521
Parapholis filiformis	0.0013262599469496	0.0638530611567374
Parapholis incurva	0.00193423597678917	0.0972746256742968
Pardoglossum cheirifolium subsp. cheirifolium	0.0078740157480315	0.423795282906547
Parentucellia latifolia	0.015625	0.849881193431853
Parentucellia viscosa	0.00284090909090909	0.147116120227777
Parietaria judaica	0.00350877192982456	0.183829773174891
Parietaria officinalis	0.0119047619047619	0.645372838795746
Paris quadrifolia	0.000366300366300366	0.0110823111859139
Parnassia palustris	0.000731528895391368	0.0311595975419061
Paronychia argentea	0.00613496932515337	0.328196691237417
Paronychia echinulata	0.00675675675675676	0.362377494001999
Paronychia kapela	0.0117647058823529	0.637673700738858
Paronychia kapela subsp. serpyllifolia	0.00952380952380952	0.514487491828638
Paronychia polygonifolia	0.00740740740740741	0.398144961191209
Paspalum distichum	0.0078125	0.420413648696029
Pastinaca sativa	0.00384615384615385	0.202376279830149
Pastinaca sativa var. arvensis	0.0185185185185185	1
Pedicularis comosa	0.00680272108843537	0.364904238151943
Pedicularis foliosa	0.00769230769230769	0.413806455700093
Pedicularis gyroflexa	0.0021505376344086	0.109165127027271
Pedicularis kerneri	0.00628930817610063	0.336680982741246
Pedicularis mixta	0.0161290322580645	0.877588776963197
Pedicularis palustris	0.00273224043715847	0.141142403758526
Pedicularis pyrenaica	0.00163398692810458	0.0807693812905734
Pedicularis rosea	0.0163934426229508	0.892123902750131
Pedicularis rostratospicata subsp. helvetica	0.00510204081632653	0.271414704604008
Pedicularis sylvatica	0.00100502512562814	0.0461941901171753
Pedicularis tuberosa	0.0104166666666667	0.563569496941304
Pedicularis verticillata	0.0101010101010101	0.546217272911574
Persicaria alpina	0.012987012987013	0.70486617832625
Persicaria amphibia	0.000514933058702369	0.0192529246225044
Persicaria bistorta	0.0003690036900369	0.0112309178813066
Persicaria hydropiper	0.000931098696461825	0.0421303178579568
Persicaria lapathifolia	0.00134589502018843	0.0649324373736444
Persicaria maculosa	0.00153374233128834	0.0752587507795079
Persicaria minor	0.0196078431372549	1
Persicaria mitis	0.00452488687782805	0.23968748733661
Persicaria vivipara	0.0006635700066357	0.0274237719935066
Petasites albus	0.00341296928327645	0.178563324868688
Petasites hybridus subsp. hybridus	0.00680272108843537	0.364904238151943
Petrocallis pyrenaica	0.00602409638554217	0.322101801105901
Petrorhagia dubia	0.0138888888888889	0.754443961268337
Petrorhagia prolifera	0.000829875518672199	0.0365658929445913
Petrorhagia saxifraga subsp. saxifraga	0.00101010101010101	0.0464732208553418
Peucedanum gallicum	0.00348432055749129	0.182485636107193
Peucedanum officinale	0.00259067357512953	0.133360212059131
Phagnalon saxatile	0.00231481481481481	0.118195746844894
Phagnalon sordidum	0.00393700787401575	0.207370693433376
Phalaris arundinacea	0.000288350634371396	0.00679727054791706
Phedimus stellatus	0.0158730158730159	0.863515083740927
Phegopteris connectilis	0.0065359477124183	0.350239213281679
Phillyrea angustifolia	0.000318877551020408	0.0084753915004427
Phillyrea latifolia	0.00242718446601942	0.124372913975218
Phillyrea media	0.000548847420417124	0.02111725968259
Phleum alpinum	0.00135685210312076	0.0655347684462097
Phleum arenarium	0.00229357798165138	0.11702831892852
Phleum phleoides	0.00157232704402516	0.0773798236554652
Phleum pratense	0.00043010752688172	0.0145899085736181
Phleum pratense subsp. serotinum	0.000830564784053156	0.0366037831347776
Phlomis lychnitis	0.00826446280991736	0.445258878556779
Phragmites australis	0.000181192244971915	0.00090657609758231
Phyteuma betonicifolium	0.004739336492891	0.25147617849189
Phyteuma globulariifolium subsp. pedemontanum	0.0027027027027027	0.139518659976923
Phyteuma hemisphaericum	0.000992063492063492	0.0454816651965001
Phyteuma michelii	0.004	0.210833486864947
Phyteuma nigrum	0.00328947368421053	0.171774543848973
Phyteuma orbiculare	0.000657894736842105	0.0271117919379586
Phyteuma orbiculare subsp. tenerum	0.00257731958762887	0.132626118718415
Phyteuma ovatum	0.00318471337579618	0.166015676336592
Phyteuma pyrenaicum	0.0140845070422535	0.765197452216339
Phyteuma scorzonerifolium	0.0153846153846154	0.836666807439982
Phyteuma serratum	0.00793650793650794	0.427230593850566
Phyteuma spicatum	0.000332005312084993	0.0091970487564153
Phyteuma spicatum subsp. occidentale	0.0105263157894737	0.569597111604263
Picea abies	0.000272776868521549	0.00594115189424357
Picris hieracioides	0.000659195781147001	0.0271833127447702
Picris hieracioides subsp. spinulosa	0.0153846153846154	0.836666807439982
Pilularia globulifera	0.0106382978723404	0.57575297338771
Pimpinella major	0.000885739592559787	0.039636844195976
Pimpinella saxifraga	0.00031328320802005	0.00816786014008765
Pimpinella tragium	0.00401606425702811	0.211716568724002
Pinguicula corsica	0.0116279069767442	0.630153612404222
Pinguicula grandiflora	0.00917431192660551	0.495274963833466
Pinguicula lusitanica	0.0106382978723404	0.57575297338771
Pinguicula vulgaris	0.00230414746543779	0.117609342960632
Pinus cembra	0.00298507462686567	0.155041165829415
Pinus halepensis	0.000276319425255595	0.00613589277650381
Pinus mugo	0.0045662100456621	0.2419590981437
Pinus mugo subsp. uncinata	0.000909918107370337	0.0409659817820298
Pinus nigra	0.00164203612479475	0.0812118604892452
Pinus nigra subsp. laricio	0.00220264317180617	0.112029464590569
Pinus nigra subsp. salzmannii	0.00675675675675676	0.362377494001999
Pinus pinaster	0.000333667000333667	0.0092883948264664
Pinus pinea	0.00591715976331361	0.316223297606273
Pinus strobus	0.0147058823529412	0.799355599933521
Pinus sylvestris	0.00016857720836143	0.000213104251200511
Piptatherum caerulescens	0.00278551532033426	0.144071022417546
Piptatherum miliaceum	0.00197628458498024	0.0995861152767771
Piptatherum paradoxum	0.0128205128205128	0.695713356860019
Pistacia lentiscus	0.000281531531531532	0.00642241187861305
Pistacia terebinthus	0.000516528925619835	0.0193406523724909
Pittosporum tobira	0.00675675675675676	0.362377494001999
Plantago afra	0.00413223140495868	0.218102491258492
Plantago alpina	0.000922509225092251	0.0416581387629591
Plantago argentea	0.00666666666666667	0.357425075468108
Plantago atrata subsp. atrata	0.00436681222707424	0.23099783202215
Plantago atrata subsp. fuscescens	0.0116279069767442	0.630153612404222
Plantago bellardii	0.00209643605870021	0.106191063553885
Plantago coronopus	0.000386548125241593	0.012195367866732
Plantago coronopus subsp. humilis	0.00384615384615385	0.202376279830149
Plantago crassifolia	0.00366300366300366	0.192308176217295
Plantago holosteum	0.0033003300330033	0.172371337379959
Plantago lagopus	0.003690036900369	0.193794243171222
Plantago lanceolata	0.0000862589493659967	0
Plantago major	0.000551571980143409	0.0212670337595351
Plantago major subsp. intermedia	0.0034965034965035	0.183155354751063
Plantago maritima	0.00103305785123967	0.0477352007847768
Plantago maritima subsp. serpentina	0.000777604976671851	0.033692484773724
Plantago media	0.000374812593703148	0.0115502440374859
Plantago monosperma	0.00549450549450549	0.292989212345839
Plantago sarda var. sarda	0.00248756218905473	0.127691988851214
Plantago scabra subsp. scabra	0.00613496932515337	0.328196691237417
Plantago sempervirens	0.00242130750605327	0.12404984663862
Plantago subulata	0.00934579439252336	0.504701671494649
Platanthera bifolia	0.00118203309692671	0.0559246450077055
Platanthera chlorantha	0.00133689839572193	0.0644378763214155
Poa alpina	0.000364830353885443	0.0110015018902252
Poa annua	0.000642260757867694	0.0262523632576908
Poa badensis	0.00775193798449612	0.417084442922883
Poa balbisii	0.00543478260869565	0.289706135080778
Poa bulbosa	0.00053850296176629	0.0205486056975154
Poa cenisia	0.00337837837837838	0.176661798981102
Poa chaixii	0.000636132315521629	0.0259154714705011
Poa compressa	0.0010515247108307	0.0487503581412623
Poa laxa	0.01	0.54066456122206
Poa nemoralis	0.000159948816378759	0
Poa palustris	0.0050761421319797	0.269991006123583
Poa pratensis	0.000225377507324769	0.00333552152301442
Poa pratensis subsp. anceps	0.0138888888888889	0.754443961268337
[truncated: 880 more rows]
